# Supplementary material for: Comparative transcriptome profiling of multi-ovary wheat under heterogeneous cytoplasm suppression
Source: Sci Rep. 2019 Jun 5;9:8301. doi: 10.1038/s41598-019-43277-5 (PMC6549160; doi:10.1038/s41598-019-43277-5)
Supplement: Supplementary file 2 — Supplementary Dataset S1 [file 41598_2019_43277_MOESM2_ESM.xlsx]

## Sheet: Mo_HCvsMu_NC.DEG
Supplementary Dataset S1. The expression level, log-fold change value, adjusted P value, and description of DEGs in Mo_HC compared with that in Mu_NC
DEGs ID	Read Count of Mo_HC	Read Count of Mu_NC	Log2(Mo_HC/Mu_NC)	Adjusted P Value	Description in Rice Database	Description in Nr Database
EPlTAEG00000002275	12.9671	0.377305	5.103	0.00095427
EPlTAEG00000010042	165.453	16.2785	3.3454	2.42e-19	translation initiation factor IF-1, chloroplast, putative, expressed	translational initiation factor 1 [Festuca pratensis]
EPlTAEG00000010097	0	7.34819	#NAME?	0.021283
Novel00056	953.381	730.931	0.38332	0.0093344		transposon protein, putative, CACTA, En/Spm sub-class [Oryza sativa Japonica Group]
Novel00870	83.5112	44.9699	0.89301	0.015495		chymotrypsin inhibitor 1B
Novel01086	623.713	482.852	0.3693	0.043637		hypothetical protein F775_10959 [Aegilops tauschii]
Novel01198	6699.44	4926.94	0.44335	0.00030618		Bowman-Birk trypsin inhibitor-like protein [Triticum aestivum]
Novel01318	28.5495	0	Inf	0.00015648		hypothetical protein F775_00819 [Aegilops tauschii]
Novel01351	74.0611	37.6076	0.97769	0.026018		hypothetical protein TRIUR3_06013 [Triticum urartu]
Novel01482	8.9293	0	Inf	0.0086008		hypothetical protein CHLREDRAFT_167010 [Chlamydomonas reinhardtii]
Novel01805	26.1097	0	Inf	2.1e-05		predicted protein [Hordeum vulgare subsp. vulgare]
Novel01873	864.52	1163.57	-0.42859	0.00067584		putative retrotransposon protein [Phyllostachys edulis]
Novel02466	586.655	441.683	0.4095	0.038766		hypothetical protein F775_07195 [Aegilops tauschii]
Novel02523	64.4933	30.7748	1.0674	0.012109		Alcohol dehydrogenase-like 7 [Triticum urartu]
Novel02689	15.0501	1.08298	3.7967	0.0083431		Protein FAR1-RELATED SEQUENCE 5 [Aegilops tauschii]
Novel03195	382.207	273.94	0.48049	0.01372		Elongation factor Tu, mitochondrial [Aegilops tauschii]
Novel03288	2050.83	1319.71	0.63599	0.0028258		Putative disease resistance protein RGA4 [Aegilops tauschii]
Novel03937	509.136	380.269	0.42103	0.017006		hypothetical protein F775_00031 [Aegilops tauschii]
Novel04007	35.9825	0	Inf	1.5e-06		hypothetical protein TRIUR3_01277 [Triticum urartu]
Novel04023	295.709	451.008	-0.60897	0.0070208		Protein FAR1-RELATED SEQUENCE 5 [Aegilops tauschii]
Novel04502	638.138	829.24	-0.37792	0.017078		hypothetical protein F775_08668 [Aegilops tauschii]
Novel04657	216.067	137.628	0.6507	0.0029674		hypothetical protein F775_29239 [Aegilops tauschii]
Novel04971	103.655	57.5819	0.8481	0.011549		hypothetical protein F775_32788 [Aegilops tauschii]
Novel05029	54.2874	23.419	1.2129	0.012597		predicted protein [Hordeum vulgare subsp. vulgare]
Novel05063	707.618	491.982	0.52436	0.00017203		Transcription factor bHLH19 [Triticum urartu]
Novel05094	195.772	77.1484	1.3435	1.12e-11		hypothetical protein TRIUR3_21694 [Triticum urartu]
Novel05250	283.323	188.846	0.58524	0.0038137		PREDICTED: putative ribonuclease H protein At1g65750 [Zea mays]
Novel05256	230.003	117.116	0.97372	3.9e-07		hypothetical protein TRIUR3_08813 [Triticum urartu]
Novel05285	208.34	71.5758	1.5414	1.99e-15		hypothetical protein F775_30863 [Aegilops tauschii]
Novel05449	46.4341	0.294666	7.3	5.92e-10		hypothetical protein TRIUR3_17775 [Triticum urartu]
Novel05552	149.993	89.9812	0.7372	0.024252		hypothetical protein OsI_10163 [Oryza sativa Indica Group]
Novel05625	19.1038	0	Inf	2.49e-07
Novel05724	25.3277	55.2974	-1.1265	0.0237
Novel05901	56.6928	28.3511	0.99976	0.045675		hypothetical protein F775_23550 [Aegilops tauschii]
Novel06075	164.255	240.255	-0.54863	0.02958		hypothetical protein TRIUR3_23829 [Triticum urartu]
Novel06254	368.675	260.958	0.49853	0.010826		hypothetical protein OsJ_20575 [Oryza sativa Japonica Group]
Novel06402	10.1731	0	Inf	0.0047485		photosystem II D2 protein [Leymus chinensis]
Novel06570	37.7503	0	Inf	0.01067		hypothetical protein TRIUR3_24696 [Triticum urartu]
Novel06902	619.048	390.359	0.66525	0.00017953		P450 [Triticum aestivum]
Novel06911	60.1589	28.9068	1.0574	0.021704		hypothetical protein TRIUR3_26742 [Triticum urartu]
Novel07030	205.117	127.696	0.68373	0.0039194		hypothetical protein F775_05890 [Aegilops tauschii]
Novel07199	751.614	554.052	0.43997	0.0041142		hypothetical protein TRIUR3_31330 [Triticum urartu]
Novel07210	852.789	497.66	0.77703	0.013048		Transcription factor bHLH19 [Triticum urartu]
Novel07241	168.608	109.398	0.62409	0.023532		hypothetical protein TRIUR3_22604 [Triticum urartu]
Novel07302	1313.97	1053.84	0.31828	0.045163		unnamed protein product [Triticum aestivum]
Novel07432	1612.98	1234.12	0.38625	0.0053782		predicted protein [Hordeum vulgare subsp. vulgare]
Novel07616	109.712	52.528	1.0626	0.00018758
Novel07772	1972.59	1056.82	0.90037	2.06e-10		fructan exohydrolase [Triticum aestivum]
Novel08054	10.147	0	Inf	0.0026103
Novel08355	395.478	290.486	0.44513	0.025186		hypothetical protein PRUPE_ppa017790mg [Prunus persica]
Novel09050	195.562	128.79	0.60261	0.01551		hypothetical protein F775_31875 [Aegilops tauschii]
Novel09336	100.487	57.6384	0.8019	0.031759		Pyruvate kinase isozyme G-like [Oryza sativa Japonica Group]
Novel09422	458.582	674.97	-0.55764	0.01053
Novel09493	476.684	358.549	0.41086	0.027506		hypothetical protein TRIUR3_06356 [Triticum urartu]
Novel09610	369.983	273.394	0.43648	0.038381		hypothetical protein TRIUR3_32884 [Triticum urartu]
Novel09960	85.9927	49.2877	0.80299	0.044984
Novel10095	33.8243	10.7624	1.6521	0.02959		hypothetical protein TRIUR3_23138 [Triticum urartu]
Novel10240	188.942	124.819	0.5981	0.0356		hypothetical protein OsI_28850 [Oryza sativa Indica Group]
Novel10424	109.092	67.5745	0.69099	0.045279
Novel10435	209.096	70.2884	1.5728	0.0004735		hypothetical protein TRIUR3_21694 [Triticum urartu]
Novel10494	292.764	206.588	0.50298	0.027578		hypothetical protein F775_24314 [Aegilops tauschii]
Novel10670	131.122	82.4514	0.66929	0.04209		Putative disease resistance protein RGA1 [Aegilops tauschii]
Novel10813	134.591	79.1992	0.76503	0.0086016		Pre-mRNA-processing-splicing factor 8 [Aegilops tauschii]
Novel10917	455.884	321.502	0.50384	0.0016283		hypothetical protein F775_24589 [Aegilops tauschii]
Novel10931	14.4141	0	Inf	0.042506
Novel11302	141.812	231.556	-0.70738	0.00048885		hypothetical protein F775_10766 [Aegilops tauschii]
Novel11599	230.372	44.1642	2.383	1.94e-12		Cathepsin Q [Triticum urartu]
Novel11616	8.92605	0	Inf	0.037983		Protein FAR1-RELATED SEQUENCE 3 [Aegilops tauschii]
Novel11632	44.3495	16.7667	1.4033	0.031339		hypothetical protein TRIUR3_27665 [Triticum urartu]
Novel11756	22.3722	0	Inf	0.015665		hypothetical protein SELMODRAFT_104343, partial [Selaginella moellendorffii]
Novel11899	136.729	1.50922	6.5014	8.35e-10
Novel12161	703.062	533.277	0.39877	0.014933		predicted protein [Hordeum vulgare subsp. vulgare]
Novel12287	99.6607	56.8675	0.80942	0.027849		hypothetical protein SORBIDRAFT_0015s007030 [Sorghum bicolor]
Novel12506	74.9696	122.103	-0.70372	0.024262		hypothetical protein [Oryza sativa Japonica Group]
Novel12564	11.354	43.378	-1.9338	0.0015537		La protein-like protein [Triticum urartu]
Novel12600	346.17	252.24	0.45669	0.030386		hypothetical protein F775_24280 [Aegilops tauschii]
Novel12669	390.785	290.215	0.42925	0.049331		hypothetical protein TRIUR3_25498 [Triticum urartu]
Novel12743	358.707	264.048	0.44201	0.0237		PREDICTED: replication factor A protein 2-like [Brachypodium distachyon]
Novel12776	30.0828	0	Inf	5.87e-05		hypothetical protein TRIUR3_03612 [Triticum urartu]
Novel12777	13.5358	0	Inf	0.00034456		Cytosolic endo-beta-N-acetylglucosaminidase [Aegilops tauschii]
Novel12794	180.774	79.434	1.1864	3.09e-08		hypothetical protein TRIUR3_21694 [Triticum urartu]
Novel12878	63.8402	32.9875	0.95254	0.046279
Novel13118	148.134	88.2556	0.74714	0.043921		hypothetical protein F775_21803 [Aegilops tauschii]
Novel13219	166.242	109.255	0.60559	0.042344		Protein FAR1-RELATED SEQUENCE 5 [Aegilops tauschii]
Novel13348	51.7713	95.8745	-0.88899	0.0093617		hypothetical protein TRIUR3_24803 [Triticum urartu]
Novel13762	927.624	731.676	0.34233	0.037983		hypothetical protein TRIUR3_17357 [Triticum urartu]
Novel14228	72.0564	157.326	-1.1266	3.15e-07		hypothetical protein F775_26214 [Aegilops tauschii]
Novel14711	936.876	1292.51	-0.46425	5.87e-05		PREDICTED: uncharacterized protein LOC101776088 [Setaria italica]
Novel14934	23.6716	1.78866	3.7262	0.013995		hypothetical protein TRIUR3_18913 [Triticum urartu]
Novel15258	233.131	133.236	0.80715	0.0083649		hypothetical protein F775_30862 [Aegilops tauschii]
Novel15383	74.4154	40.2944	0.88502	0.03429		PREDICTED: 60S ribosomal protein L5-1-like [Brachypodium distachyon]
Novel15696	438.782	238.837	0.87748	9.29e-10		hypothetical protein F775_30862 [Aegilops tauschii]
Novel15697	5.22907	23.2406	-2.152	0.045913
Novel15732	110.839	46.3052	1.2592	7.16e-06		hypothetical protein F775_30862 [Aegilops tauschii]
TRAES3BF012100010CFD_g	641.204	440.733	0.54088	0.044861	glycerophosphoryl diester phosphodiesterase family protein, putative, expressed	predicted protein [Hordeum vulgare subsp. vulgare]
TRAES3BF012700050CFD_g	421.112	555.475	-0.39952	0.03076
TRAES3BF018200020CFD_g	124.543	182.589	-0.55195	0.049753	protein kinase domain containing protein, putative, expressed	predicted protein [Hordeum vulgare subsp. vulgare]
TRAES3BF025200010CFD_g	64.0356	108.458	-0.76019	0.031041	DUF623 domain containing protein, expressed	hypothetical protein OsI_04254 [Oryza sativa Indica Group]
TRAES3BF029400010CFD_g	18.1663	60.136	-1.727	0.010532
TRAES3BF030200030CFD_g	772.063	999.595	-0.37263	0.010009	plus-3 domain containing protein, expressed	predicted protein [Hordeum vulgare subsp. vulgare]
TRAES3BF036800040CFD_g	1801.57	820.021	1.1355	0.015478	helix-loop-helix DNA-binding domain containing protein, expressed	predicted protein [Hordeum vulgare subsp. vulgare]
TRAES3BF045000020CFD_g	17.8297	0	Inf	8.81e-07	HECT-domain domain containing protein, expressed	PREDICTED: E3 ubiquitin-protein ligase UPL6-like [Brachypodium distachyon]
TRAES3BF054800030CFD_g	511.806	710.641	-0.47352	0.0010893	POLE2A - Putative DNA polymerase epsilon complex subunit, expressed	PREDICTED: DNA polymerase epsilon subunit 2-like [Brachypodium distachyon]
TRAES3BF057900110CFD_g	1439.43	1975.28	-0.45656	3.04e-05	expressed protein	predicted protein [Hordeum vulgare subsp. vulgare]
TRAES3BF058900040CFD_g	966.964	1202.87	-0.31494	0.045279	CTP synthase, putative, expressed	predicted protein [Hordeum vulgare subsp. vulgare]
TRAES3BF065700010CFD_g	201.499	295.947	-0.55457	0.010384	regulator of chromosome condensation, putative, expressed	predicted protein [Hordeum vulgare subsp. vulgare]
TRAES3BF068900010CFD_g	72.2507	16.4926	2.1312	0.0065563	DCL3, putative, expressed	PREDICTED: endoribonuclease Dicer homolog 3a-like [Brachypodium distachyon]
TRAES3BF069700010CFD_g	815.198	583.666	0.48201	0.00064633
TRAES3BF077300070CFD_g	42.5957	86.3125	-1.0189	0.0024528	expressed protein	Os01g0220500 [Oryza sativa Japonica Group]
TRAES3BF082300030CFD_g	486.983	701.508	-0.52659	0.00014702	expressed protein	hypothetical protein SORBIDRAFT_03g003210 [Sorghum bicolor]
TRAES3BF082400010CFD_g	6991.78	8468.12	-0.27638	0.031252	NADP-dependent malic enzyme, chloroplast precursor, putative, expressed	NADP-dependent malic enzyme 1 [Triticum aestivum]
TRAES3BF083000050CFD_g	22.1079	0	Inf	6.43e-05
TRAES3BF091900060CFD_g	102.417	58.1821	0.8158	0.026018	NADPH quinone oxidoreductase, putative, expressed	predicted protein [Hordeum vulgare subsp. vulgare]
TRAES3BF096800020CFD_g	632.151	812.782	-0.3626	0.03858	PHD-finger domain containing protein, putative, expressed	PREDICTED: uncharacterized protein LOC100830918 [Brachypodium distachyon]
TRAES3BF096900100CFD_g	7.67186	0	Inf	0.03043	chloroplast ATP synthase a chain precursor, putative, expressed	predicted protein [Hordeum vulgare subsp. vulgare]
TRAES3BF107100010CFD_g	951.234	1360.22	-0.51597	3.49e-06	kelch motif family protein, putative, expressed	PREDICTED: acyl-CoA-binding domain-containing protein 4-like [Brachypodium distachyon]
TRAES3BF113300050CFD_g	860.515	336.128	1.3562	6.19e-19	expressed protein	predicted protein [Hordeum vulgare subsp. vulgare]
TRAES3BF115000170CFD_g	414.456	605.99	-0.54808	8.44e-05	expressed protein	predicted protein [Hordeum vulgare subsp. vulgare]
TRAES3BF117100170CFD_g	81.7146	0.671971	6.9261	9.03e-07	--	PREDICTED: uncharacterized protein LOC100826907 [Brachypodium distachyon]
TRAES3BF117800050CFD_g	21.4627	0	Inf	0.017798	--	hypothetical protein SORBIDRAFT_03g026065 [Sorghum bicolor]
TRAES3BF127300040CFD_g	31.315	4.6266	2.7588	0.047517
TRAES3BF136600120CFD_g	11.671	0	Inf	0.00055238	--	hypothetical protein OsJ_23856 [Oryza sativa Japonica Group]
TRAES3BF140800020CFD_g	49.0516	14.4322	1.765	0.00012466	transferase family protein, putative, expressed	predicted protein [Hordeum vulgare subsp. vulgare]
TRAES3BF159700020CFD_g	611.516	439.629	0.4761	0.0020146
TRAES3BF168400240CFD_g	878.349	370.952	1.2436	2.06e-13	DUF623 domain containing protein, expressed	PREDICTED: Bowman-Birk type trypsin inhibitor-like [Brachypodium distachyon]
TRAES3BF175100080CFD_g	1378.21	2160.31	-0.64844	2.31e-05	expressed protein	unnamed protein product [Oryza sativa Japonica Group]
Traes_1AL_04C9CFE29	1139.6	1559.32	-0.45239	0.034656	UP-9A, putative, expressed	predicted protein [Hordeum vulgare subsp. vulgare]
Traes_1AL_1D8244B27	501.742	358.749	0.48397	0.0053769	aminotransferase, putative, expressed	predicted protein [Hordeum vulgare subsp. vulgare]
Traes_1AL_429AA3929	200.104	135.63	0.56108	0.026079	WAX2, putative, expressed	PREDICTED: protein WAX2-like [Brachypodium distachyon]
Traes_1AL_48D8916DD	986.974	1305.3	-0.4033	0.0014061	trehalose-6-phosphate synthase, putative, expressed	trehalose-6-P synthase [Triticum aestivum]
Traes_1AL_5A7E85C4E	1583.71	2120.63	-0.42118	0.00017953	ferredoxin--nitrite reductase, putative, expressed	predicted protein [Hordeum vulgare subsp. vulgare]
Traes_1AL_68FA687CC	425.336	811.695	-0.93233	1.21e-05	CPuORF23 - conserved peptide uORF-containing transcript, expressed	PREDICTED: uncharacterized glycosyl hydrolase Rv2006/MT2062-like [Brachypodium distachyon]
Traes_1AL_6B871A8AF	295.289	465.087	-0.65537	7.94e-06	cytokinin dehydrogenase precursor, putative, expressed	PREDICTED: cytokinin dehydrogenase 3-like [Brachypodium distachyon]
Traes_1AL_ADC801BEB	292.443	148.484	0.97785	0.00041949	phospholipase, putative, expressed	predicted protein [Hordeum vulgare subsp. vulgare]
Traes_1AL_C42DE440F	1531.68	1216.18	0.33276	0.015453	expressed protein	predicted protein [Hordeum vulgare subsp. vulgare]
Traes_1AL_CC4463EB5	17.2553	0.70568	4.6119	0.00053237	hydrolase, acting on carbon-nitrogen, putative, expressed	predicted protein [Hordeum vulgare subsp. vulgare]
Traes_1AL_D4D0050BD	598.812	418.171	0.51801	0.00041949	aldehyde oxidase, putative, expressed	predicted protein [Hordeum vulgare subsp. vulgare]
Traes_1AL_DBFD7C798	499.507	306.667	0.70383	2.93e-07	possible lysine decarboxylase domain containing protein, expressed	PREDICTED: probable cytokinin riboside 5'-monophosphate phosphoribohydrolase LOGL10-like [Brachypodium distachyon]
Traes_1AL_E0773EAEA	848.567	1109.31	-0.38657	0.0037702	POLA4 - Putative DNA polymerase alpha complex subunit, expressed	PREDICTED: DNA primase small subunit-like [Brachypodium distachyon]
Traes_1AS_6D38B2DA2	69.9494	35.8124	0.96585	0.021194	aminotransferase, classes I and II, domain containing protein, expressed	predicted protein [Hordeum vulgare subsp. vulgare]
Traes_1AS_C9FF7774B	429.65	219.042	0.97195	6.73e-06	pro-resilin precursor, putative, expressed	hypothetical protein SORBIDRAFT_09g003900 [Sorghum bicolor]
Traes_1AS_D0A2B50BE	204.849	299.543	-0.5482	0.034953	MCM6 - Putative minichromosome maintenance MCM complex subunit 6, expressed	PREDICTED: DNA replication licensing factor mcm6-like [Brachypodium distachyon]
Traes_1AS_D930B0312	160.743	237.185	-0.56126	0.015834	expressed protein	PREDICTED: uncharacterized protein LOC100830815 [Brachypodium distachyon]
Traes_1AS_EC6AB36AC	925.875	579.767	0.67534	1.97e-06	transmembrane amino acid transporter protein, putative, expressed	predicted protein [Hordeum vulgare subsp. vulgare]
Traes_1AS_F1EF8F9EA	3020.24	4108.2	-0.44384	0.00012794	MCM6 - Putative minichromosome maintenance MCM complex subunit 6, expressed	uncharacterized protein LOC100279753 [Zea mays]
Traes_1BL_0F1D3BB9E	4282.18	5384.44	-0.33045	0.0045756	Core histone H2A/H2B/H3/H4 domain containing protein, putative, expressed	predicted protein [Hordeum vulgare subsp. vulgare]
Traes_1BL_2DE1B0930	1223.05	1817.91	-0.57179	1.1e-08	ferredoxin--nitrite reductase, putative, expressed	predicted protein [Hordeum vulgare subsp. vulgare]
Traes_1BL_36D59E9CB	939.133	1311.14	-0.48142	2.8e-05	POLA4 - Putative DNA polymerase alpha complex subunit, expressed	PREDICTED: DNA primase small subunit-like [Brachypodium distachyon]
Traes_1BL_434A51D9D	114.662	194.954	-0.76575	0.00035023	cytokinin dehydrogenase precursor, putative, expressed	PREDICTED: cytokinin dehydrogenase 3-like [Brachypodium distachyon]
Traes_1BL_4EC167332	220.656	341.675	-0.63083	0.001876	CPuORF23 - conserved peptide uORF-containing transcript, expressed	PREDICTED: uncharacterized glycosyl hydrolase Rv2006/MT2062-like [Brachypodium distachyon]
Traes_1BL_5A31CB72E	488.764	325.216	0.58774	0.00014593	aldehyde oxidase, putative, expressed	PREDICTED: xanthine dehydrogenase-like [Brachypodium distachyon]
Traes_1BL_60E2B386F	42.8748	108.908	-1.3449	4.92e-07	chlorophyll A-B binding protein, putative, expressed	predicted protein [Hordeum vulgare subsp. vulgare]
Traes_1BL_A3BAAF327	426.945	577.157	-0.43491	0.0086016	UP-9A, putative, expressed	predicted protein [Hordeum vulgare subsp. vulgare]
Traes_1BL_AB7965CBC	0.92292	39.2734	-5.4112	4.9e-13	IQ calmodulin-binding motif family protein, putative, expressed	predicted protein [Hordeum vulgare subsp. vulgare]
Traes_1BL_E6A53E6FA	456.77	216.205	1.0791	0.0021748	phospholipase, putative, expressed	predicted protein [Hordeum vulgare subsp. vulgare]
Traes_1BL_F8AF96955	7.3909	30.4377	-2.042	0.0057183	chlorophyll A-B binding protein, putative, expressed	light harvesting chlorophyll a/b-binding protein Lhcb1, partial [Lolium perenne]
Traes_1BS_0964C1316	443.421	336.54	0.3979	0.044535	RNA polymerase III subunit RPC82 family protein, putative, expressed	hypothetical protein [Psathyrostachys juncea]
Traes_1BS_4E2FA3101	1151.81	1465.3	-0.3473	0.014946	Core histone H2A/H2B/H3/H4 domain containing protein, putative, expressed	Histone H4 [Heterocephalus glaber]
Traes_1BS_79EF5B41A	172.36	108.769	0.66415	0.010779	ethylene receptor, putative, expressed	ethylene receptor [Hordeum vulgare]
Traes_1BS_7DB9FF03C	285.374	193.441	0.56096	0.0047867	transferase family protein, putative, expressed	putative AER [Oryza sativa Japonica Group]
Traes_1BS_8A19C460B	362.66	247.979	0.5484	0.0030396	OsIAA15 - Auxin-responsive Aux/IAA gene family member, expressed	PREDICTED: auxin-responsive protein IAA15-like [Brachypodium distachyon]
Traes_1BS_9AD3B3BE2	6378.68	9030.49	-0.50155	0.021704	MCM6 - Putative minichromosome maintenance MCM complex subunit 6, expressed	PREDICTED: DNA replication licensing factor mcm6-like [Brachypodium distachyon]
Traes_1BS_ACC0652C7	1705.36	1054	0.6942	3.9e-07	transmembrane amino acid transporter protein, putative, expressed	predicted protein [Hordeum vulgare subsp. vulgare]
Traes_1BS_ADCD5C43B	230.163	131.65	0.80595	5.14e-05	ethylene receptor, putative, expressed	ethylene receptor [Hordeum vulgare]
Traes_1BS_BB2203477	163.802	79.196	1.0485	9.74e-07	pro-resilin precursor, putative, expressed	PREDICTED: uncharacterized protein LOC100831331 [Brachypodium distachyon]
Traes_1BS_C362E6D6E	433.524	304.929	0.50764	0.024055	glucose-6-phosphate isomerase, putative, expressed	uncharacterized protein, partial [Phleum pratense]
Traes_1BS_CC5B50C77	81.6438	45.0721	0.85711	0.03043	expressed protein	CI2E [Hordeum vulgare subsp. vulgare]
Traes_1BS_D3FD8CC9D	2544.21	3190.26	-0.32646	0.011567	glutamate--cysteine ligase, chloroplast precursor, putative, expressed	PREDICTED: glutamate--cysteine ligase A, chloroplastic-like [Brachypodium distachyon]
Traes_1DL_03EFA2FE5	532.812	374.444	0.50888	0.0016178	oxidoreductase, aldo/keto reductase family protein, putative, expressed	predicted protein [Hordeum vulgare subsp. vulgare]
Traes_1DL_23BC091FA	397.386	767.742	-0.95008	0.0040455	CPuORF23 - conserved peptide uORF-containing transcript, expressed	PREDICTED: uncharacterized glycosyl hydrolase Rv2006/MT2062-like [Brachypodium distachyon]
Traes_1DL_299743727	116.241	176.352	-0.60135	0.040115	helicase, putative, expressed	PREDICTED: probable ATP-dependent RNA helicase DDX11-like [Brachypodium distachyon]
Traes_1DL_32721686A	139.873	213.901	-0.61283	0.01053	POLA4 - Putative DNA polymerase alpha complex subunit, expressed	Os05g0358200 [Oryza sativa Japonica Group]
Traes_1DL_3A5681F96	929.023	1236.95	-0.413	0.0083649	protein kinase domain containing protein, expressed	PREDICTED: uncharacterized protein LOC100834514 [Brachypodium distachyon]
Traes_1DL_48CC7D8E0	803.973	1006.22	-0.32373	0.037983	trehalose-6-phosphate synthase, putative, expressed	trehalose-6-P synthase [Triticum aestivum]
Traes_1DL_629AFB776	1369.55	1757.82	-0.36009	0.010188	OsFBX391 - F-box domain containing protein, expressed	predicted protein [Hordeum vulgare subsp. vulgare]
Traes_1DL_64567C4F0	37.8978	1.82237	4.3782	9.26e-12	ribulose bisphosphate carboxylase large chain precursor, putative, expressed	ribulose-1,5-bisphosphate carboxylase/oxygenase large subunit, partial (chloroplast) [Hordeum pusillum]
Traes_1DL_692C9DA67	572.435	842.618	-0.55777	0.0011265	POLA4 - Putative DNA polymerase alpha complex subunit, expressed	PREDICTED: DNA primase small subunit-like [Brachypodium distachyon]
Traes_1DL_7ED61F347	533.744	723.248	-0.43834	0.0040722	glycosyl transferase, putative, expressed	predicted protein [Hordeum vulgare subsp. vulgare]
Traes_1DL_7F4438BF5	786.02	1064.89	-0.43806	0.00068783	CCT motif family protein, expressed	PREDICTED: uncharacterized protein LOC100837783 [Brachypodium distachyon]
Traes_1DL_8809CD0A8	1552.03	2298.88	-0.56678	5.85e-09	ferredoxin--nitrite reductase, putative, expressed	predicted protein [Hordeum vulgare subsp. vulgare]
Traes_1DL_8A2869298	1590.36	2071.71	-0.38147	0.0020169	CCT motif family protein, expressed	predicted protein [Hordeum vulgare subsp. vulgare]
Traes_1DL_957F95999	321.277	205.96	0.64145	0.0020169	phospholipase, putative, expressed	predicted protein [Hordeum vulgare subsp. vulgare]
Traes_1DL_C1BE1742F	157.513	67.4962	1.2226	6.18e-08	possible lysine decarboxylase domain containing protein, expressed	PREDICTED: probable cytokinin riboside 5'-monophosphate phosphoribohydrolase LOGL10-like [Brachypodium distachyon]
Traes_1DL_C49D3DA38	593.916	788.946	-0.40967	0.0065563	pyruvate kinase, putative, expressed	PREDICTED: pyruvate kinase isozyme G, chloroplastic-like [Brachypodium distachyon]
Traes_1DL_CD211C1E2	670.641	958.631	-0.51544	3.07e-05	CPuORF26 - conserved peptide uORF-containing transcript, expressed	phosphoethanolamine methyltransferase [Triticum aestivum]
Traes_1DS_1360CF476	790.244	498.496	0.66472	0.0041007	pro-resilin precursor, putative, expressed	hypothetical protein OsI_18480 [Oryza sativa Indica Group]
Traes_1DS_1EA1BE87E	2095.28	1411.08	0.57034	2.67e-07	NBS-LRR disease resistance protein, putative, expressed	PREDICTED: putative disease resistance protein RGA4-like [Brachypodium distachyon]
Traes_1DS_25D4EF9E6	89.0343	35.1328	1.3415	2.12e-05	transferase family protein, putative, expressed	putative AER [Oryza sativa Japonica Group]
Traes_1DS_41F80CF4F	2512.14	1640.12	0.61512	3.91e-10	transmembrane amino acid transporter protein, putative, expressed	predicted protein [Hordeum vulgare subsp. vulgare]
Traes_1DS_55E91A134	2132.35	1653.89	0.36657	0.0034508	helix-loop-helix DNA-binding domain containing protein, expressed	predicted protein [Hordeum vulgare subsp. vulgare]
Traes_1DS_6D1ED4A06	299.816	207.335	0.53212	0.0083571	ethylene receptor, putative, expressed	ethylene receptor [Hordeum vulgare]
Traes_1DS_8BCA18CB2	4897.69	7089.79	-0.53364	0.010542	MCM6 - Putative minichromosome maintenance MCM complex subunit 6, expressed	PREDICTED: DNA replication licensing factor mcm6-like [Brachypodium distachyon]
Traes_1DS_C00F63EA4	171.735	103.632	0.72872	0.0056191	expressed protein	CI2E [Hordeum vulgare subsp. vulgare]
Traes_1DS_C063CD45A	683.214	522.97	0.38561	0.026079	DJ-1 family protein, putative, expressed	predicted protein [Hordeum vulgare subsp. vulgare]
Traes_1DS_FB0573101	5805.31	3162.54	0.87629	4.86e-26	BBTI13 - Bowman-Birk type bran trypsin inhibitor precursor, expressed	Bowman-Birk trypsin inhibitor-like protein [Triticum aestivum]
Traes_2AL_05ECC440C	1432.73	1776.36	-0.31015	0.026398	auxin response factor, putative, expressed	predicted protein [Hordeum vulgare subsp. vulgare]
Traes_2AL_0AD813992	114.82	211.679	-0.8825	5.52e-06	DUF581 domain containing protein, expressed	predicted protein [Hordeum vulgare subsp. vulgare]
Traes_2AL_14B62F6C1	1893.84	1547.06	0.29178	0.041528	photosystem I reaction center subunit, chloroplast precursor, putative, expressed	Photosystem I reaction center subunit psaK, chloroplastic [Hordeum vulgare subsp. vulgare]
Traes_2AL_264152164	553.342	830.85	-0.58642	2.9e-06	ABC-2 type transporter domain containing protein, expressed	PREDICTED: ABC transporter G family member 5-like [Brachypodium distachyon]
Traes_2AL_268718845	147.01	244.269	-0.73256	0.0237	oxidoreductase, aldo/keto reductase family protein, putative, expressed	predicted protein [Hordeum vulgare subsp. vulgare]
Traes_2AL_279C94831	452.149	255.387	0.82411	3.21e-09	amine oxidase, flavin-containing, domain containing protein, expressed	PREDICTED: probable polyamine oxidase 4-like [Brachypodium distachyon]
Traes_2AL_355107900	95.7419	43.3455	1.1433	0.0026147	anthranilate phosphoribosyltransferase, putative, expressed	predicted protein [Hordeum vulgare subsp. vulgare]
Traes_2AL_3983FD077	62.3081	31.1586	0.99979	0.029197	metal cation transporter, putative, expressed	zinc transporter ZIP [Triticum aestivum]
Traes_2AL_5E3355AFE	255.894	164.432	0.63806	0.011621	amine oxidase, flavin-containing, domain containing protein, expressed	PREDICTED: probable polyamine oxidase 4-like [Brachypodium distachyon]
Traes_2AL_660616C44	449.48	301.246	0.57732	0.00018412	MYB family transcription factor, putative, expressed	PREDICTED: uncharacterized protein LOC100842816 [Brachypodium distachyon]
Traes_2AL_73928B530	524.421	394.308	0.4114	0.024273	regulatory subunit, putative, expressed	PREDICTED: insulin-like growth factor-binding protein complex acid labile subunit-like [Brachypodium distachyon]
Traes_2AL_83D0D0C3F	593.166	788.282	-0.41027	0.0064965	transcription factor FL, putative, expressed	FLORICAULA/LFAFY-like protein [Triticum aestivum]
Traes_2AL_86B8DBDCF	61.9096	27.3301	1.1797	0.0056191	retrotransposon protein, putative, unclassified, expressed	hypothetical protein OsI_15489 [Oryza sativa Indica Group]
Traes_2AL_8A1653C04	61.7341	103.453	-0.74484	0.038766	DUF581 domain containing protein, expressed	predicted protein [Hordeum vulgare subsp. vulgare]
Traes_2AL_93D483086	1002.14	773.408	0.37378	0.026853	peroxidase precursor, putative, expressed	predicted protein [Hordeum vulgare subsp. vulgare]
Traes_2AL_A1D5C3D71	22850.8	28035.6	-0.29502	0.010009	CPuORF7 - conserved peptide uORF-containing transcript, expressed	S-adenosylmethionine decarboxylase precursor [Triticum aestivum]
Traes_2AL_A26170C43	120.755	208.485	-0.78787	0.0077978	OsRR6 type-A response regulator, expressed	predicted protein [Hordeum vulgare subsp. vulgare]
Traes_2AL_AEC4712D0	67.2653	16.9939	1.9848	5.86e-08	expressed protein	predicted protein [Hordeum vulgare subsp. vulgare]
Traes_2AL_B09BF6D90	338.223	461.98	-0.44985	0.013453	protein kinase domain containing protein, expressed	putative ethylene constitutive triple response protein [Triticum aestivum]
Traes_2AL_C743B8664	934.089	1173.7	-0.32944	0.033972	POLA3 - Putative DNA polymerase alpha complex subunit, expressed	predicted protein [Hordeum vulgare subsp. vulgare]
Traes_2AL_D6DB7DA57	4042.43	5535.71	-0.45354	0.0050551	PCNA - Putative DNA replicative polymerase clamp, expressed	predicted protein [Hordeum vulgare subsp. vulgare]
Traes_2AL_EDD1A0D0B	9.53074	0	Inf	0.0047166	DNA-directed RNA polymerase subunit alpha, putative, expressed	OSJNBa0061C08.8 [Oryza sativa Japonica Group]
Traes_2AL_FD73F7087	2095.16	2587.37	-0.30443	0.026398	leucine-rich repeat family protein, putative, expressed	PREDICTED: probable LRR receptor-like serine/threonine-protein kinase At4g20940-like [Brachypodium distachyon]
Traes_2AS_052AA4CB5	118.242	187.915	-0.66834	0.015429	basic helix-loop-helix domain containing protein, expressed	putative HLH DNA-binding domain superfamily protein [Zea mays]
Traes_2AS_26774127B	645.343	858.846	-0.41233	0.019258	ribosomal protein L7Ae/L30e/S12e/Gadd45 family protein, putative, expressed	PREDICTED: uncharacterized protein LOC100824571 [Brachypodium distachyon]
Traes_2AS_36F44A53A	738.664	1566.93	-1.085	1.15e-30	OsAPRL1 adenosine 5'-phosphosulfate reductase-like OsAPRL1, expressed	predicted protein [Hordeum vulgare subsp. vulgare]
Traes_2AS_48F5EBFF7	122.501	74.865	0.71042	0.037425	glutathione S-transferase GSTU6, putative, expressed	predicted protein [Hordeum vulgare subsp. vulgare]
Traes_2AS_678919F49	751.823	971.892	-0.3704	0.014946	expressed protein	predicted protein [Hordeum vulgare subsp. vulgare]
Traes_2AS_6E0ABF54E	476.69	354.431	0.42755	0.019392	tRNA-splicing endonuclease positive effector-related, putative, expressed	PREDICTED: vacuolar protein sorting-associated protein 54-like [Brachypodium distachyon]
Traes_2AS_854EBDA01	452.53	332.264	0.44568	0.017384	pentatricopeptide, putative, expressed	putative DNA-binding protein [Oryza sativa Japonica Group]
Traes_2AS_8CD0CD129	95.1993	52.6465	0.85461	0.012625	rRNA-processing protein FCF, putative, expressed	predicted protein [Hordeum vulgare subsp. vulgare]
Traes_2AS_96D993ED0	87.6788	45.1961	0.95603	0.0082661	SPX domain-containing protein, putative, expressed	hypothetical protein SORBIDRAFT_03g024480 [Sorghum bicolor]
Traes_2AS_A5F48DF2B	47.2917	109.156	-1.2067	5.52e-06	organic cation transporter-related, putative, expressed	PREDICTED: solute carrier family 22 member 8-like [Brachypodium distachyon]
Traes_2AS_E32866864	805.744	1554.56	-0.94811	2e-23	OsAPRL1 adenosine 5'-phosphosulfate reductase-like OsAPRL1, expressed	predicted protein [Hordeum vulgare subsp. vulgare]
Traes_2AS_F5A655E78	3456.15	4261.87	-0.30232	0.018855	thioredoxin, putative, expressed	predicted protein [Hordeum vulgare subsp. vulgare]
Traes_2BL_15A54E67F	670.533	448.258	0.58098	1.49e-05	regulatory subunit, putative, expressed	PREDICTED: insulin-like growth factor-binding protein complex acid labile subunit-like [Brachypodium distachyon]
Traes_2BL_1A433BFF1	296.779	397.388	-0.42116	0.037909	DUF581 domain containing protein, expressed	predicted protein [Hordeum vulgare subsp. vulgare
Traes_2BL_21DCC181E	217.68	321.45	-0.56239	0.0033081	protein kinase domain containing protein, expressed	predicted protein [Hordeum vulgare subsp. vulgare]
Traes_2BL_270996F92	194.133	284.651	-0.55215	0.0072948	transferase family protein, putative, expressed	predicted protein [Hordeum vulgare subsp. vulgare]
Traes_2BL_433D3147C	4776.03	6475.54	-0.43919	3.7e-06	PCNA - Putative DNA replicative polymerase clamp, expressed	predicted protein [Hordeum vulgare subsp. vulgare]
Traes_2BL_56C0FAE2D	47.7095	15.8229	1.5923	0.0012124	expressed protein	predicted protein [Hordeum vulgare subsp. vulgare]
Traes_2BL_5BBC2B35B	37.3985	0.294666	6.9878	0.0089835	expressed protein	PREDICTED: serine/threonine-protein kinase Nek3-like [Brachypodium distachyon]
Traes_2BL_5CD6FD117	5.54914	21.0312	-1.9222	0.039983	sucrose transporter BoSUT1, putative, expressed	PREDICTED: sucrose transport protein SUT5-like [Brachypodium distachyon]
Traes_2BL_77148B8D8	1161.47	671.588	0.7903	2.41e-12	lipozygenase protein, putative, expressed	predicted protein [Hordeum vulgare subsp. vulgare]
Traes_2BL_83CBA1167	337.517	213.206	0.66271	0.011288	retrotransposon protein, putative, Ty1-copia subclass, expressed	predicted protein [Hordeum vulgare subsp. vulgare]
Traes_2BL_9A4B3C539	202.928	328.616	-0.69543	3.32e-05	B-box zinc finger family protein, putative, expressed	putative zinc finger protein [Triticum aestivum]
Traes_2BL_A89BDB407	533.504	403.962	0.40128	0.048377	calmodulin-binding transcription activator 4, putative, expressed	PREDICTED: calmodulin-binding transcription activator 4-like [Brachypodium distachyon]
Traes_2BL_B36482127	1873.52	1446.49	0.3732	0.018553	peroxidase precursor, putative, expressed	predicted protein [Hordeum vulgare subsp. vulgare]
Traes_2BL_BD5F3380A	242.12	399.448	-0.72228	0.00048733	OsRR6 type-A response regulator, expressed	predicted protein [Hordeum vulgare subsp. vulgare]
Traes_2BL_C2337477E	266.3	181.819	0.55055	0.014272	calmodulin-binding protein, putative, expressed	PREDICTED: transportin-1-like [Brachypodium distachyon]
Traes_2BL_CF47A74CC	171.224	108.102	0.6635	0.013577	ethylene-responsive transcription factor, putative, expressed	pathogen-inducible transcription factor ERF3 [Triticum aestivum]
Traes_2BL_D80441793	10383.5	13629.8	-0.39247	6.92e-05	CPuORF7 - conserved peptide uORF-containing transcript, expressed	S-adenosyl methionine decarboxylase [Triticum aestivum]
Traes_2BL_D8A704DEC	86.0121	148.258	-0.7855	0.0028677	DUF581 domain containing protein, expressed	predicted protein [Hordeum vulgare subsp. vulgare]
Traes_2BS_03736803D	66.4342	24.3998	1.4451	0.011606	ribosomal protein L30 containing protein, expressed	predicted protein [Hordeum vulgare subsp. vulgare]
Traes_2BS_1CDFC2FF61	140.721	275.903	-0.97133	4.46e-09	organic cation transporter-related, putative, expressed	PREDICTED: solute carrier family 22 member 8-like [Brachypodium distachyon]
Traes_2BS_3532B485A	404.2	292.417	0.46704	0.025668	HECT-domain domain containing protein, expressed	hypothetical protein OsJ_17200 [Oryza sativa Japonica Group]
Traes_2BS_58AE8D2F9	14.7733	0	Inf	2.35e-05	ribosomal protein L24, putative, expressed	PREDICTED: 60S ribosomal protein L24-like [Brachypodium distachyon]
Traes_2BS_5D1B05312	419.328	301.344	0.47667	0.020637	NAD dependent epimerase/dehydratase family protein, putative, expressed	predicted protein [Hordeum vulgare subsp. vulgare]
Traes_2BS_9A3A0C6E9	300.967	207.414	0.53709	0.0056335	expressed protein	PREDICTED: uncharacterized protein LOC100834463 [Brachypodium distachyon]
Traes_2BS_A1F541056	6030.37	4521.62	0.41541	3.93e-05	Jacalin-like lectin domain containing protein, putative, expressed	jasmonate-induced protein [Triticum aestivum]
Traes_2BS_B711409FC	380.327	229.824	0.72671	5.39e-06	1-aminocyclopropane-1-carboxylate oxidase homolog 4, putative, expressed	1-aminocyclopropane-1-carboxylate oxidase [Zea mays]
Traes_2BS_BA8EF7B02	606.667	825.835	-0.44495	0.0028258	expressed protein	PREDICTED: uncharacterized protein LOC100832087 [Brachypodium distachyon]
Traes_2BS_CE3D56DEF	533.311	810.121	-0.60316	7.17e-07	basic helix-loop-helix domain containing protein, expressed	DNA binding protein [Zea mays]
Traes_2BS_D7ED8BF9A	345.914	501.879	-0.53693	0.00042979	omega-3 fatty acid desaturase, chloroplast precursor, putative, expressed	plastid omega-3 fatty acid desaturase [Triticum aestivum]
Traes_2BS_DDCEEE1DE	870.963	1972.87	-1.1796	3.85e-39	OsAPRL1 adenosine 5'-phosphosulfate reductase-like OsAPRL1, expressed	predicted protein [Hordeum vulgare subsp. vulgare]
Traes_2BS_EE7040CA5	497.407	303.792	0.71134	2.84e-07	1-aminocyclopropane-1-carboxylate oxidase homolog 4, putative, expressed	1-aminocyclopropane-1-carboxylate oxidase [Zea mays]
Traes_2BS_FBE40AC05	1660.84	2190.54	-0.39938	0.0011107	thioredoxin, putative, expressed	predicted protein [Hordeum vulgare subsp. vulgare]
Traes_2DL_027511B9F	6495.33	8065.05	-0.31228	0.005068	CPuORF7 - conserved peptide uORF-containing transcript, expressed	small uORF [Leymus chinensis]
Traes_2DL_20E59C1C0	8943.88	11063.4	-0.30683	0.006093	CPuORF7 - conserved peptide uORF-containing transcript, expressed	S-adenosylmethionine decarboxylase [Triticum monococcum]
Traes_2DL_2FFB4FE18	0	10.1318	#NAME?	0.0012193	photosystem II reaction center protein K precursor, putative, expressed	photosystem II protein I, partial [Eleusine coracana]
Traes_2DL_3044893D1	1782.61	2402.58	-0.43059	0.0035823	PCNA - Putative DNA replicative polymerase clamp, expressed	predicted protein [Hordeum vulgare subsp. vulgare]
Traes_2DL_31EED5C94	278.331	152.619	0.86686	2.2e-07	MYB family transcription factor, putative, expressed	PREDICTED: uncharacterized protein LOC100842816 [Brachypodium distachyon]
Traes_2DL_55A36AA24	289.348	394.304	-0.4465	0.03858	synaptonemal complex protein 2, putative, expressed	molecular zipper 1-like protein ZYP1, partial [Triticum aestivum]
Traes_2DL_585424A8F	24.3999	0	Inf	7.84e-10	chloroplast ATP synthase a chain precursor, putative, expressed	ATP synthase subunit a, chloroplastic [Agrostis stolonifera]
Traes_2DL_5AEA52C41	703.013	2.46063	8.1584	1.49e-46	ribulose bisphosphate carboxylase large chain precursor, putative, expressed	ribulose 1,5-bisphosphate carboxylase/oxygenase large subunit [Hordeum vulgare subsp. vulgare]
Traes_2DL_5B051BFD9	797.294	1083.57	-0.4426	0.02394	POLA3 - Putative DNA polymerase alpha complex subunit, expressed	predicted protein [Hordeum vulgare subsp. vulgare]
Traes_2DL_678E7B37A	280.172	157.946	0.82688	1.92e-06	amine oxidase, flavin-containing, domain containing protein, expressed	PREDICTED: probable polyamine oxidase 4-like [Brachypodium distachyon]
Traes_2DL_740A3F400	1271.94	1620.4	-0.34932	0.011613	RNA binding protein, putative, expressed	predicted protein [Hordeum vulgare subsp. vulgare]
Traes_2DL_7C22F4714	1127.22	823.546	0.45284	0.00022093	amine oxidase, flavin-containing, domain containing protein, expressed	PREDICTED: probable polyamine oxidase 4-like [Brachypodium distachyon]
Traes_2DL_7DF2D54931	70.0241	25.0065	1.4855	2.46e-05	expressed protein	predicted protein [Hordeum vulgare subsp. vulgare]
Traes_2DL_8FE1D9E50	86.1355	141.769	-0.71886	0.012625	violaxanthin de-epoxidase, putative, expressed	violaxanthin de-epoxidase [Triticum aestivum]
Traes_2DL_96E58C1AB	213.308	128.856	0.72718	0.00041949	metal cation transporter, putative, expressed	zinc transporter ZIP1 [Triticum durum]
Traes_2DL_B5B62EE11	137.619	65.5194	1.0707	0.045163	lipoxygenase, putative, expressed	predicted protein [Hordeum vulgare subsp. vulgare]
Traes_2DL_CB0208DE0	2429.58	3280.58	-0.43325	0.0041142	PCNA - Putative DNA replicative polymerase clamp, expressed	predicted protein [Hordeum vulgare subsp. vulgare]
Traes_2DL_DA8764B15	3382.04	4171.66	-0.30273	0.013871	CPuORF7 - conserved peptide uORF-containing transcript, expressed	S-adenosyl methionine decarboxylase [Triticum aestivum]
Traes_2DL_DF690B97B	13.5875	0	Inf	8.26e-05	photosystem II reaction center protein K precursor, putative, expressed	photosystem II protein K [Microlaena stipoides]
Traes_2DL_E26F385EE	343.765	0.966637	8.4742	9.18e-37	ribulose bisphosphate carboxylase large chain precursor, putative, expressed	ribulose-1,5-bisphosphate carboxylase/oxygenase large subunit, partial (chloroplast) [Halophila beccarii]
Traes_2DL_E79ECCBC9	110.815	181.233	-0.70969	0.0046708	multidrug resistance-associated protein, putative, expressed	hypothetical protein OsJ_15949 [Oryza sativa Japonica Group]
Traes_2DL_FEC0F5894	12.0442	0	Inf	0.00039771	cytochrome b6, putative, expressed	cytochrome b6 [Hordeum vulgare subsp. vulgare]
Traes_2DS_06008B006	502.269	374.828	0.42223	0.027506	cyclin, putative, expressed	predicted protein [Hordeum vulgare subsp. vulgare]
Traes_2DS_2599A369C	243.373	334.22	-0.45763	0.0307	D-alanine--D-alanine ligase family, putative, expressed	PREDICTED: uncharacterized protein LOC100840063 [Brachypodium distachyon]
Traes_2DS_2D3543D19	28.0002	0	Inf	1.17e-11	photosystem II D2 protein, putative, expressed	photosystem II protein D2 [Festuca ovina]
Traes_2DS_3FDB0BB63	244.071	419.925	-0.78283	5.86e-08	OsAPRL1 adenosine 5'-phosphosulfate reductase-like OsAPRL1, expressed	unknown [Zea mays]
Traes_2DS_46C9F8F5F	2658.75	2161.55	0.29868	0.0237	oxygen evolving enhancer protein 3 domain containing protein, expressed	predicted protein [Hordeum vulgare subsp. vulgare]
Traes_2DS_46D766017	560.916	1152.28	-1.0386	4.8e-25	OsAPRL1 adenosine 5'-phosphosulfate reductase-like OsAPRL1, expressed	predicted protein [Hordeum vulgare subsp. vulgare]
Traes_2DS_5A8D0F48E	1432.99	2038.11	-0.5082	0.00035151	thioredoxin, putative, expressed	predicted protein [Hordeum vulgare subsp. vulgare]
Traes_2DS_6C7B7F808	250.023	362.44	-0.53568	0.0030788	SHOOT1 protein, putative, expressed	PREDICTED: uncharacterized protein LOC100821847 [Brachypodium distachyon]
Traes_2DS_724FFE15E	74.7818	139.554	-0.90006	0.0014228	wound-induced protein WI12, putative, expressed	predicted protein [Hordeum vulgare subsp. vulgare]
Traes_2DS_84B0CA33E	373.024	1.83759	7.6653	4.39e-150	photosystem II 44 kDa reaction center protein, putative, expressed	photosystem II CP43 protein [Puelia olyriformis]
Traes_2DS_92E0E4CE8	523.966	399.846	0.39003	0.043637	outer membrane protein, OMP85 family protein, expressed	predicted protein [Hordeum vulgare subsp. vulgare]
Traes_2DS_B28D63DC4	701.145	1017.11	-0.53669	0.032377	SWI/SNF-related matrix-associated actin-dependent regulator of chromatin subfamily A, putative, expressed	PREDICTED: putative SWI/SNF-related matrix-associated actin-dependent regulator of chromatin subfamily A member 3-like 3-like [Brachypodium distachyon]
Traes_3AL_0A9EF3ABD	1145.17	1449.03	-0.33953	0.010744	trehalose synthase, putative, expressed	trehalose synthase, putative, expressed [Triticum aestivum]
Traes_3AL_297FC1F29	9.55599	0	Inf	0.0047086
Traes_3AL_2A172A963	1150.03	1423.91	-0.30818	0.041505	CTP synthase, putative, expressed	predicted protein [Hordeum vulgare subsp. vulgare]
Traes_3AL_2B1F45813	522.791	182.95	1.5148	9.82e-32	expressed protein	predicted protein [Hordeum vulgare subsp. vulgare]
Traes_3AL_3445B0339	528.942	384.719	0.4593	0.0065775	senescence-induced receptor-like serine/threonine-protein kinase precursor, putative, expressed	PREDICTED: probable LRR receptor-like serine/threonine-protein kinase At1g51810-like [Brachypodium distachyon]
Traes_3AL_3E624A36F	254.402	361.312	-0.50614	0.0092728	regulator of chromosome condensation, putative, expressed	predicted protein [Hordeum vulgare subsp. vulgare]
Traes_3AL_61AEDEA78	91.8163	38.5275	1.2529	3.28e-05	helix-loop-helix DNA-binding domain containing protein, expressed	PREDICTED: DNA (cytosine-5)-methyltransferase 1A-like [Brachypodium distachyon]
Traes_3AL_63E53F065	261.759	169.95	0.62313	0.0025351	RING finger and CHY zinc finger domain-containing protein 1, putative, expressed	PREDICTED: RING finger and CHY zinc finger domain-containing protein 1-like [Brachypodium distachyon]
Traes_3AL_E2FE1DC94	202.766	134.864	0.58831	0.015342	potassium transporter, putative, expressed	potassium transporter HAK4 [Hordeum vulgare]
Traes_3AL_FD5AF52B2	322.298	224.497	0.5217	0.010009	senescence-induced receptor-like serine/threonine-protein kinase precursor, putative, expressed	PREDICTED: probable LRR receptor-like serine/threonine-protein kinase At1g51810-like [Brachypodium distachyon]
Traes_3AS_1264E19B5	96.2886	45.5679	1.0793	0.00073297	mannose-6-phosphate isomerase, putative, expressed	predicted protein [Hordeum vulgare subsp. vulgare]
Traes_3AS_1C08C0DD1	6294.83	7661.66	-0.28349	0.02598	CGMC_GSK.1 - CGMC includes CDA, MAPK, GSK3, and CLKC kinases, expressed	Shaggy-like kinase [Triticum aestivum]
Traes_3AS_268130CA5	859.622	577.185	0.57467	8.52e-05	auxin-induced protein 5NG4, putative, expressed	predicted protein [Hordeum vulgare subsp. vulgare]
Traes_3AS_4A806BAF2	493.802	717.661	-0.53937	6.48e-05	POLE2A - Putative DNA polymerase epsilon complex subunit, expressed	PREDICTED: DNA polymerase epsilon subunit 2-like [Brachypodium distachyon]
Traes_3AS_6AFEC038B	251.311	404.18	-0.68553	6.62e-06	transposon protein, putative, unclassified, expressed	predicted protein [Hordeum vulgare subsp. vulgare]
Traes_3AS_771897131	682.795	522.191	0.38688	0.024252	OsIAA2 - Auxin-responsive Aux/IAA gene family member, expressed	predicted protein [Hordeum vulgare subsp. vulgare]
Traes_3AS_BAEC1778D	678.81	994.994	-0.55168	5.52e-06	expressed protein	predicted protein [Hordeum vulgare subsp. vulgare]
Traes_3AS_CA28810B7	844.751	567.865	0.57298	1.62e-06	auxin-induced protein 5NG4, putative, expressed	predicted protein [Hordeum vulgare subsp. vulgare]
Traes_3AS_D0FDA4F87	1537.57	2544.94	-0.72698	8.5e-10	expressed protein	PREDICTED: mini-chromosome maintenance complex-binding protein-like [Brachypodium distachyon]
Traes_3DL_303B74AF1	891.768	1242.76	-0.47881	4.95e-05	plus-3 domain containing protein, expressed	predicted protein [Hordeum vulgare subsp. vulgare]
Traes_3DL_6BFD464C6	190.239	303.449	-0.67364	0.00017953	regulator of chromosome condensation, putative, expressed	predicted protein [Hordeum vulgare subsp. vulgare]
Traes_3DL_BEA7AEA81	4382.61	6048.85	-0.46487	0.026726	MCM4 - Putative minichromosome maintenance MCM complex subunit 4, expressed	predicted protein [Hordeum vulgare subsp. vulgare]
Traes_3DL_FBDAB64AA	307.16	410.109	-0.41702	0.049512	suppressor of phythchrome A, putative, expressed	PREDICTED: protein SPA1-RELATED 3-like [Brachypodium distachyon]
Traes_3DS_25BA5E452	489.309	1.67232	8.1928	5.81e-41	ribulose bisphosphate carboxylase large chain precursor, putative, expressed	ribulose 1,5-bisphosphate carboxylase [Deschampsia antarctica]
Traes_3DS_42D7170F1	8.31789	0	Inf	0.014655	ATP-dependent Clp protease proteolytic subunit, putative, expressed	ATP-dependent Clp protease proteolytic subunit [Triticum aestivum]
Traes_3DS_4FC258EBE	910.589	1455.67	-0.67682	0.00073297
Traes_3DS_7A44C5D26	533.03	745.273	-0.48355	0.00037667	transposon protein, putative, unclassified, expressed	predicted protein [Hordeum vulgare subsp. vulgare]
Traes_3DS_B37BB6EE9	221.88	336.277	-0.59987	0.017284	expressed protein	hypothetical protein SORBIDRAFT_03g004760 [Sorghum bicolor]
Traes_3DS_BAC681289	293.829	170.713	0.7834	5.52e-06	hydroxymethylglutaryl-CoA lyase, putative, expressed	PREDICTED: hydroxymethylglutaryl-CoA lyase, mitochondrial-like [Brachypodium distachyon]
Traes_3DS_DB39ED52E	164.174	291.446	-0.828	0.00090494	expressed protein	hypothetical protein SORBIDRAFT_03g004760 [Sorghum bicolor]
Traes_3DS_FEFF940ED	7.07756	0	Inf	0.046279	chloroplast 50S ribosomal protein L16, putative, expressed	50S ribosomal protein L16, chloroplastic [Triticum aestivum]
Traes_4AL_23F91EEC0	908.757	509.461	0.83492	7.59e-06	inhibitor I family protein, putative, expressed	putative proteinase inhibitor [Hordeum vulgare subsp. vulgare]
Traes_4AL_4B09F91AE	5200.98	4134.29	0.33114	0.0035299	dehydrogenase, putative, expressed	alcohol dehydrogenase ADH1A [Triticum aestivum]
Traes_4AL_4F988FD3E	1240.91	847.342	0.55038	0.026398	methylcrotonoyl-CoA carboxylase beta chain, mitochondrial precursor, putative, expressed	predicted protein [Hordeum vulgare subsp. vulgare]
Traes_4AL_50BE9231B	68.692	28.1858	1.2852	0.0016065	Jacalin-like lectin domain containing protein, putative, expressed	hypothetical protein SORBIDRAFT_02g008430 [Sorghum bicolor]
Traes_4AL_6E7713B2F	519.039	341.462	0.60412	0.00065005	glycosyl hydrolases, putative, expressed	fructan exohydrolase [Triticum aestivum]
Traes_4AL_822582A19	26.226	8.46489	1.6314	0.049512	homeobox associated leucine zipper, putative, expressed	predicted protein [Hordeum vulgare subsp. vulgare]
Traes_4AL_962D23A7D	180.626	97.5142	0.88932	2.18e-05	laccase-15 precursor, putative, expressed	Laccase-15 [Oryza sativa Japonica Group]
Traes_4AL_A8188635C	306.578	207.714	0.56165	0.0071025	BTBN7 - Bric-a-Brac, Tramtrack, Broad Complex BTB domain with non-phototropic hypocotyl 3 NPH3 domain, expressed	PREDICTED: BTB/POZ domain-containing protein NPY2-like [Brachypodium distachyon]
Traes_4AL_A9FD8FBC8	90.4233	40.489	1.1592	0.0023608	--	hypothetical protein SORBIDRAFT_02g008430 [Sorghum bicolor]
Traes_4AL_AE1C2F50D	723.827	979.999	-0.43714	0.0010332	expressed protein	--
Traes_4AL_B616E1A74	944.001	1851.23	-0.97163	1.95e-26	class I glutamine amidotransferase, putative, expressed	predicted protein [Hordeum vulgare subsp. vulgare]
Traes_4AL_CCB185362	926.116	706.784	0.38992	0.0069169	abscisic stress-ripening, putative, expressed	abscisic stress-ripening protein [Triticum aestivum]
Traes_4AL_CFEC9B74A	450.82	325.29	0.47083	0.0084787	expressed protein	predicted protein [Hordeum vulgare subsp. vulgare]
Traes_4AL_D0DECE300	73.7193	172.248	-1.2244	8.26e-05	gibberellin 20 oxidase 2, putative, expressed	predicted protein [Hordeum vulgare subsp. vulgare]
Traes_4AL_D4FBD91AF	2022.75	2556.51	-0.33786	0.0059294	expressed protein	predicted protein [Hordeum vulgare subsp. vulgare]
Traes_4AL_FF379258F	534.18	401.465	0.41205	0.026804	auxin efflux carrier component, putative, expressed	predicted protein [Hordeum vulgare subsp. vulgare]
Traes_4AS_2197EE051	1518.49	1173.96	0.37125	0.0043263	IN2-1 protein, putative, expressed	PREDICTED: protein IN2-1 homolog B-like [Brachypodium distachyon]
Traes_4AS_2BDA1260C	2952.19	2204.47	0.42136	0.009464	ethylene-insensitive 3, putative, expressed	predicted protein [Hordeum vulgare subsp. vulgare]
Traes_4AS_3A59B23B6	634.363	318.532	0.99387	6.18e-08	uncharacterized 50.6 kDa protein in the 5region of gyrA and gyrB, putative, expressed	predicted protein [Hordeum vulgare subsp. vulgare]
Traes_4AS_41FB87D39	1060.96	748.427	0.50343	0.024162	cytochrome P450, putative, expressed	predicted protein [Hordeum vulgare subsp. vulgare]
Traes_4AS_8E594F267	15.676	57.5732	-1.8768	1.84e-06	tetratricopeptide repeat domain containing protein, expressed	predicted protein [Hordeum vulgare subsp. vulgare]
Traes_4AS_CE4C6A8A2	82.9462	159.735	-0.94543	0.010915	sulfate transporter, putative, expressed	putative high affinity sulfate transporter [Aegilops tauschii]
Traes_4AS_D0EB4E289	459.38	651.747	-0.50462	0.00041297	EF hand family protein, putative, expressed	predicted protein [Hordeum vulgare subsp. vulgare]
Traes_4AS_D13EBCE43	28.0722	73.0731	-1.3802	0.00011553	early light-induced protein, chloroplast precursor, putative, expressed	predicted protein [Hordeum vulgare subsp. vulgare]
Traes_4AS_EC1C28BCA1	29.5758	0	Inf	2.13e-12	photosystem II D2 protein, putative, expressed	photosystem II protein D2 [Festuca ovina]
Traes_4AS_F90566C5E	109.463	56.9893	0.94168	0.010826	expressed protein	PREDICTED: uncharacterized protein LOC100838151 [Brachypodium distachyon]
Traes_4AS_FA04716B5	4160.95	5403.67	-0.37703	0.00041397	RPA1B - Putative single-stranded DNA binding complex subunit 1, expressed	PREDICTED: replication protein A 70 kDa DNA-binding subunit-like [Brachypodium distachyon]
Traes_4AS_FBD1E9DE9	1130.09	1478.39	-0.38759	0.0034013	transposon protein, putative, unclassified, expressed	predicted protein [Hordeum vulgare subsp. vulgare]
Traes_4BL_0726DD6EC	7.40577	29.6798	-2.0028	0.0024989	tetratricopeptide repeat domain containing protein, expressed	predicted protein [Hordeum vulgare subsp. vulgare]
Traes_4BL_1C9103753	1310.65	1896.28	-0.53289	0.011613	phosphoenolpyruvate carboxykinase, putative, expressed	predicted protein [Hordeum vulgare subsp. vulgare]
Traes_4BL_224721BFC	896.895	1188.94	-0.40667	0.0016065	AAA-type ATPase family protein, putative, expressed	predicted protein [Hordeum vulgare subsp. vulgare]
Traes_4BL_22522D845	82.0306	155.489	-0.92257	0.0001001	homocysteine S-methyltransferase protein, putative, expressed	predicted protein [Hordeum vulgare subsp. vulgare]
Traes_4BL_518630DDF	988.154	1555.06	-0.65416	0.014399	phosphoenolpyruvate carboxykinase, putative, expressed	phosphoenolpyruvate carboxykinase [Bromus hordeaceus]
Traes_4BL_554389951	228.434	316.182	-0.46898	0.03076	type I inositol-1,4,5-trisphosphate 5-phosphatase, putative, expressed	hypothetical protein OsJ_09496 [Oryza sativa Japonica Group]
Traes_4BL_5D316DD23	538.892	697.253	-0.37169	0.038337	AP2 domain containing protein, expressed	hypothetical protein OsI_10229 [Oryza sativa Indica Group]
Traes_4BL_71E35BBC1	223.337	93.3389	1.2587	0.015681	ethylene-responsive transcription factor, putative, expressed	putative DRE binding factor [Triticum aestivum]
Traes_4BL_7218E92D7	259.926	174.988	0.57084	0.0066074	expressed protein	predicted protein [Hordeum vulgare subsp. vulgare]
Traes_4BL_72AC318FB	315.032	419.653	-0.4137	0.045913	haloacid dehalogenase-like hydrolase family protein, putative, expressed	predicted protein [Hordeum vulgare subsp. vulgare]
Traes_4BL_7C8EE9E52	1038.02	829.542	0.32345	0.043435	IN2-1 protein, putative, expressed	PREDICTED: protein IN2-1 homolog B-like [Brachypodium distachyon]
Traes_4BL_87DB9E44C	728.684	510.891	0.51228	0.00076545	ankyrin repeat-containing protein, putative, expressed	PREDICTED: ankyrin repeat-containing protein At3g12360-like [Brachypodium distachyon]
Traes_4BL_8F2D39ABB	26.8832	6.16408	2.1247	0.0045577	transporter family protein, putative, expressed	predicted protein [Hordeum vulgare subsp. vulgare]
Traes_4BL_A33060036	55.8649	108.349	-0.95568	0.03076	phosphoenolpyruvate carboxykinase, putative, expressed	PREDICTED: phosphoenolpyruvate carboxykinase [ATP]-like [Brachypodium distachyon]
Traes_4BL_B11961C94	18.4869	44.5317	-1.2683	0.025535	sulfate transporter, putative, expressed	sulphate transporter [Triticum aestivum]
Traes_4BL_B5F347660	329.572	553.243	-0.74732	0.046897	phosphoenolpyruvate carboxykinase, putative, expressed	predicted protein [Hordeum vulgare subsp. vulgare]
Traes_4BL_C8067812A	294.261	204.199	0.52712	0.012597	--	predicted protein [Hordeum vulgare subsp. vulgare]
Traes_4BL_E5F9242FF	3191.36	4206.72	-0.39853	0.00013053	RPA1B - Putative single-stranded DNA binding complex subunit 1, expressed	PREDICTED: replication protein A 70 kDa DNA-binding subunit-like [Brachypodium distachyon]
Traes_4BL_F34EBD618	1035.61	807.603	0.35876	0.024712	ethylene-insensitive 3, putative, expressed	predicted protein [Hordeum vulgare subsp. vulgare]
Traes_4BL_F8E57B81A	546.572	816.558	-0.57914	4.52e-06	IN2-1 protein, putative, expressed	predicted protein [Hordeum vulgare subsp. vulgare]
Traes_4BS_10A0D74C5	23.3519	0	Inf	0.0003681	amine oxidase, flavin-containing, domain containing protein, expressed	hypothetical protein OsI_34684 [Oryza sativa Indica Group]
Traes_4BS_1DCF82CB7	591.858	375.959	0.65467	2.75e-06	major facilitator superfamily antiporter, putative, expressed	predicted protein [Hordeum vulgare subsp. vulgare]
Traes_4BS_228F4828C	333.08	441.331	-0.40599	0.046769	cyclin, putative, expressed	predicted protein [Hordeum vulgare subsp. vulgare]
Traes_4BS_3DEDDA9B8	2192.27	3082.65	-0.49174	3.9e-07	expressed protein	predicted protein [Hordeum vulgare subsp. vulgare]
Traes_4BS_75F6DDA99	175.608	104.523	0.74854	0.0010475	OsWAK120 - OsWAK receptor-like protein kinase, expressed	PREDICTED: wall-associated receptor kinase 5-like [Brachypodium distachyon]
Traes_4BS_77F7DD5D3	234.72	149.503	0.65077	0.0029082	BTBN7 - Bric-a-Brac, Tramtrack, Broad Complex BTB domain with non-phototropic hypocotyl 3 NPH3 domain, expressed	PREDICTED: BTB/POZ domain-containing protein NPY2-like [Brachypodium distachyon]
Traes_4BS_7B0B44BCE	324.966	211.167	0.62191	0.00074108	transposon protein, putative, unclassified, expressed	predicted protein [Hordeum vulgare subsp. vulgare]
Traes_4BS_7F31CC8A1	433.751	622.959	-0.52227	0.013714	class I glutamine amidotransferase, putative, expressed	predicted protein [Hordeum vulgare subsp. vulgare]
Traes_4BS_A410C2C7F	1041.47	1332.17	-0.35516	0.010251	ATP-dependent RNA helicase, putative, expressed	PREDICTED: DEAD-box ATP-dependent RNA helicase 5-like [Brachypodium distachyon]
Traes_4BS_C13C8A813	2569.11	3132.05	-0.28584	0.048377	RNA-binding zinc finger protein, putative, expressed	putative RNA-binding zinc finger family protein [Zea mays]
Traes_4BS_D497C4CC9	5197.06	4068.4	0.35323	0.0012124	dehydrogenase, putative, expressed	alcohol dehydrogenase ADH1D [Triticum aestivum]
Traes_4BS_E502A9C54	53.0954	23.7169	1.1627	0.038827	expressed protein	predicted protein [Hordeum vulgare subsp. vulgare]
Traes_4DL_0495CA3EA	678.287	953.678	-0.49161	0.0023608	cyclin, putative, expressed	predicted protein [Hordeum vulgare subsp. vulgare]
Traes_4DL_1E2D5930D	1379.24	1937.02	-0.48996	2.81e-06	expressed protein	predicted protein [Hordeum vulgare subsp. vulgare]
Traes_4DL_453E3B607	4866.07	6537.96	-0.42608	0.00068802	RPA1B - Putative single-stranded DNA binding complex subunit 1, expressed	PREDICTED: replication protein A 70 kDa DNA-binding subunit-like [Brachypodium distachyon]
Traes_4DL_5594EC24A	347.681	215.516	0.68997	3.93e-05	expressed protein	predicted protein [Hordeum vulgare subsp. vulgare]
Traes_4DL_6555ABB5E	592.11	758.811	-0.35787	0.03685	SLT1 protein, putative, expressed	predicted protein [Hordeum vulgare subsp. vulgare]
Traes_4DL_66622180C	6.1921	32.1785	-2.3776	0.0011377	early light-induced protein, chloroplast precursor, putative, expressed	predicted protein [Hordeum vulgare subsp. vulgare]
Traes_4DL_BAA3F5089	97.8352	56.1966	0.79987	0.038915	AMP-binding domain containing protein, expressed	predicted protein [Hordeum vulgare subsp. vulgare]
Traes_4DL_C083C804E	1689.9	1245.14	0.44063	0.040566	ethylene-insensitive 3, putative, expressed	predicted protein [Hordeum vulgare subsp. vulgare]
Traes_4DL_CDE30207B	1005.81	723.574	0.47514	0.00027009	ankyrin repeat-containing protein, putative, expressed	PREDICTED: ankyrin repeat-containing protein At3g12360-like [Brachypodium distachyon]
Traes_4DL_E479B6F4F	1059.2	1437.93	-0.44101	0.00017317	expressed protein	predicted protein [Hordeum vulgare subsp. vulgare]
Traes_4DL_E4A26F9E9	370.76	515.358	-0.47509	0.003649	zinc knuckle domain containing protein, expressed	PREDICTED: uncharacterized protein LOC100821358 [Brachypodium distachyon]
Traes_4DS_5117B5DE7	7056.65	5584.34	0.3376	0.0025806	dehydrogenase, putative, expressed	alcohol dehydrogenase ADH1A [Triticum aestivum]
Traes_4DS_5E52DD1CF	500.001	367.035	0.44602	0.01776	kinesin motor domain containing protein, putative, expressed	hypothetical protein SORBIDRAFT_05g025710 [Sorghum bicolor]
Traes_4DS_70B0D1ED0	27.1917	7.14921	1.9273	0.011985	GDSL-like lipase/acylhydrolase, putative, expressed	PREDICTED: GDSL esterase/lipase At5g03610-like [Brachypodium distachyon]
Traes_4DS_70CD809D5	1205.6	2351.12	-0.9636	8.94e-28	class I glutamine amidotransferase, putative, expressed	predicted protein [Hordeum vulgare subsp. vulgare]
Traes_4DS_902F07C90	857.473	1113.36	-0.37676	0.0085176	selT/selW/selH selenoprotein domain containing protein, expressed	predicted protein [Hordeum vulgare subsp. vulgare]
Traes_4DS_9A8B38AA4	565.338	366.854	0.62391	8.84e-06	BTBN7 - Bric-a-Brac, Tramtrack, Broad Complex BTB domain with non-phototropic hypocotyl 3 NPH3 domain, expressed	PREDICTED: BTB/POZ domain-containing protein NPY2-like [Brachypodium distachyon]
Traes_4DS_ABE885434	180.713	110.012	0.71604	0.0038925	ARGOS, putative, expressed	predicted protein [Hordeum vulgare subsp. vulgare]
Traes_4DS_AD2883675	603.067	426.94	0.49828	0.00078346	phosphatidylinositol-4-phosphate 5-kinase, putative, expressed	PREDICTED: phosphatidylinositol-4-phosphate 5-kinase 1-like [Brachypodium distachyon]
Traes_4DS_B283A9DFB	133.107	197.324	-0.56797	0.031715	expressed protein	PREDICTED: thymocyte nuclear protein 1-like [Brachypodium distachyon]
Traes_5AL_01A13992D	211.102	137.703	0.61638	0.011567	endonuclease/exonuclease/phosphatase family domain containing protein, expressed	PREDICTED: type I inositol-1,4,5-trisphosphate 5-phosphatase CVP2-like [Brachypodium distachyon]
Traes_5AL_0CFF03836	861.412	1113.14	-0.36986	0.011159	B-box zinc finger family protein, putative, expressed	predicted protein [Hordeum vulgare subsp. vulgare]
Traes_5AL_1F90AF47B	702.832	948.91	-0.43309	0.001474	sulfate transporter 4.1, chloroplast precursor, putative, expressed	PREDICTED: sulfate transporter 4.1, chloroplastic-like [Brachypodium distachyon]
Traes_5AL_4210A8A6E	3541.5	2386.44	0.5695	0.00010621	asparagine synthetase, putative, expressed	glutamine-dependent asparagine synthetase [Triticum aestivum]
Traes_5AL_45F5DA25A	403.159	541.966	-0.42685	0.010619	acetyltransferase type B catalytic subunit, putative, expressed	predicted protein [Hordeum vulgare subsp. vulgare]
Traes_5AL_66D8F6463	1333.8	1708.53	-0.35722	0.0087671	bifunctional 3-phosphoadenosine 5-phosphosulfate synthetase, putative, expressed	predicted protein [Hordeum vulgare subsp. vulgare]
Traes_5AL_9C5A73F10	2602.69	3299.76	-0.34236	0.0047133	ribulose bisphosphate carboxylase small chain, chloroplast precursor, putative, expressed	predicted protein [Hordeum vulgare subsp. vulgare]
Traes_5AL_BD0119116	2306.61	3212.14	-0.47776	0.0012124	WD domain, G-beta repeat domain containing protein, expressed	predicted protein [Hordeum vulgare subsp. vulgare]
Traes_5AS_2F996234C	646.057	1008.74	-0.64282	4.1e-09	bZIP transcription factor domain containing protein, expressed	PREDICTED: light-inducible protein CPRF2-like isoform 1 [Brachypodium distachyon]
Traes_5AS_E237A1148	384.089	509.025	-0.4063	0.026018	Leucine Rich Repeat family protein, expressed	hypothetical protein OsI_38999 [Oryza sativa Indica Group]
Traes_5BL_0FD7BC6D5	278.35	386.936	-0.47519	0.011254	protein binding protein, putative, expressed	predicted protein [Hordeum vulgare subsp. vulgare]
Traes_5BL_0FF27859F	1527.86	1949.59	-0.35166	0.046848	expressed protein	predicted protein [Hordeum vulgare subsp. vulgare]
Traes_5BL_10EF2471E	108.428	60.1611	0.84984	0.048251	flavonol synthase/flavanone 3-hydroxylase, putative, expressed	predicted protein [Hordeum vulgare subsp. vulgare]
Traes_5BL_17A712C94	491.037	351.5	0.48231	0.0043263	WRKY90, expressed	predicted protein [Hordeum vulgare subsp. vulgare]
Traes_5BL_1AE458202	429.305	665.637	-0.63273	0.00064413	MYB family transcription factor, putative, expressed	MYB-related protein [Triticum aestivum]
Traes_5BL_304FAFA26	5119.85	2846.94	0.84669	0.00027009	lipoxygenase, putative, expressed	lipoxygenase 2 [Triticum aestivum]
Traes_5BL_3C4FA0AE5	140.763	217.524	-0.62791	0.0051165	UDP-glucoronosyl and UDP-glucosyl transferase domain containing protein, expressed	predicted protein [Hordeum vulgare subsp. vulgare]
Traes_5BL_3CCD2692E	4698.44	6031.79	-0.36041	0.00066589	CPuORF8 - conserved peptide uORF-containing transcript, expressed	predicted protein [Hordeum vulgare subsp. vulgare]
Traes_5BL_417551368	1332.92	1663.39	-0.31954	0.02959	response regulator receiver domain containing protein, expressed	PREDICTED: two-component response regulator-like PRR95-like [Brachypodium distachyon]
Traes_5BL_520DA61AD	390.71	281.858	0.47113	0.017842	expressed protein	PREDICTED: uncharacterized protein LOC100833821 [Brachypodium distachyon]
Traes_5BL_583367DC9	456.355	664.804	-0.54277	0.00057395	AAA-type ATPase family protein, putative, expressed	predicted protein [Hordeum vulgare subsp. vulgare]
Traes_5BL_5CED2C911	2334.42	2902.79	-0.31438	0.014272	bifunctional 3-phosphoadenosine 5-phosphosulfate synthetase, putative, expressed	predicted protein [Hordeum vulgare subsp. vulgare]
Traes_5BL_6B3A76B8A	7.38459	26.855	-1.8626	0.010619	citrate transporter, putative, expressed	predicted protein [Hordeum vulgare subsp. vulgare]
Traes_5BL_78E68B108	265.442	131.377	1.0147	0.046814	transposon protein, putative, unclassified, expressed	predicted protein [Hordeum vulgare subsp. vulgare]
Traes_5BL_9CABA726F	173.599	87.7466	0.98434	1.26e-05	endonuclease/exonuclease/phosphatase family domain containing protein, expressed	PREDICTED: type I inositol-1,4,5-trisphosphate 5-phosphatase CVP2-like [Brachypodium distachyon]
Traes_5BL_9F73E599F	564.662	887.227	-0.65191	2.78e-08	E2F family transcription factor protein, putative, expressed	PREDICTED: transcription factor E2FA-like [Brachypodium distachyon]
Traes_5BL_A448C81F0	228.443	122.33	0.90105	0.0015516	auxin efflux carrier component, putative, expressed	predicted protein [Hordeum vulgare subsp. vulgare]
Traes_5BL_AF594CF74	1393	2111.8	-0.60028	0.0033454	WD domain, G-beta repeat domain containing protein, expressed	predicted protein [Hordeum vulgare subsp. vulgare]
Traes_5BL_B5395A54A	222.753	315.752	-0.50335	0.010275	cyclin, putative, expressed	PREDICTED: cyclin-D2-1-like [Brachypodium distachyon]
Traes_5BL_B8C3AE4A5	59.2003	99.752	-0.75274	0.047717	chloride channel protein, putative, expressed	putative chloride channel [Oryza sativa Japonica Group]
Traes_5BL_BB8D76E7B	442.309	331.476	0.41615	0.047517	Regulator of chromosome condensation domain containing protein, expressed	PREDICTED: probable E3 ubiquitin-protein ligase HERC4-like [Brachypodium distachyon]
Traes_5BL_BCF1D2649	346.881	228.325	0.60335	0.000559	disease resistance protein RPS2, putative, expressed	predicted protein [Hordeum vulgare subsp. vulgare]
Traes_5BL_D412D28CC	57.9097	101.929	-0.81568	0.014797	gibberellin 20 oxidase 1, putative, expressed	gibberellin 20-oxidase [Triticum aestivum]
Traes_5BL_D71543428	678.885	499.844	0.44169	0.0038925	multidrug resistance-associated protein, putative, expressed	PREDICTED: ABC transporter C family member 4-like [Brachypodium distachyon]
Traes_5BL_EC006AD0C	358.695	231.834	0.62967	0.0038925	OsIAA30 - Auxin-responsive Aux/IAA gene family member, expressed	predicted protein [Hordeum vulgare subsp. vulgare]
Traes_5BL_F2190AA07	29.6389	10.4003	1.5109	0.042424	hydrolase, putative, expressed	predicted protein [Hordeum vulgare subsp. vulgare]
Traes_5BL_FCF62F21B	1504.78	1936.56	-0.36394	0.0036138	B-box zinc finger family protein, putative, expressed	predicted protein [Hordeum vulgare subsp. vulgare]
Traes_5BS_197E3DE21	253.791	156.529	0.69721	0.00053237	cytochrome P450, putative, expressed	P450 [Triticum aestivum]
Traes_5BS_51316B1B6	99.059	50.7882	0.96379	0.0026168	cytochrome P450, putative, expressed	cytochrome P450 [Triticum aestivum]
Traes_5BS_66CC1F128	1034.98	1286.25	-0.31357	0.035197	WD domain, G-beta repeat domain containing protein, expressed	PREDICTED: WD repeat-containing protein 75-like [Brachypodium distachyon]
Traes_5BS_B2CD001D1	637.498	1085.74	-0.76818	0.011288	bZIP transcription factor domain containing protein, expressed	PREDICTED: light-inducible protein CPRF2-like isoform 1 [Brachypodium distachyon]
Traes_5BS_CE5746B51	537.384	710.119	-0.40211	0.01372	Leucine Rich Repeat family protein, expressed	Os12g0601000 [Oryza sativa Japonica Group]
Traes_5DL_02D67991C	803.578	609.957	0.39773	0.010643	Ser/Thr protein phosphatase family protein, putative, expressed	PREDICTED: uncharacterized protein LOC100842069 [Brachypodium distachyon]
Traes_5DL_12B63B72E	880.996	1198.01	-0.44344	0.00037239	B-box zinc finger family protein, putative, expressed	predicted protein [Hordeum vulgare subsp. vulgare]
Traes_5DL_21F7C6BF7	522.14	318.486	0.71321	0.011985	WRKY30, expressed	predicted protein [Hordeum vulgare subsp. vulgare]
Traes_5DL_26C867084	672.661	952.174	-0.50135	5.29e-05	E2F family transcription factor protein, putative, expressed	PREDICTED: transcription factor E2FA-like [Brachypodium distachyon]
Traes_5DL_341019561	39.5411	12.9262	1.6131	0.0044788	hydrolase, putative, expressed	predicted protein [Hordeum vulgare subsp. vulgare]
Traes_5DL_3C9AAAE2D	647.332	819.167	-0.33965	0.049377	helicase, putative, expressed	hypothetical protein OsI_32311 [Oryza sativa Indica Group]
Traes_5DL_45488AE5E	204.322	139.332	0.55232	0.033579	Regulator of chromosome condensation domain containing protein, expressed	PREDICTED: probable E3 ubiquitin-protein ligase HERC4-like [Brachypodium distachyon]
Traes_5DL_61C51DE07	106.986	162.264	-0.60091	0.044527	MCM10 - Putative minichromosome maintenance MCM protein 10, expressed	predicted protein [Hordeum vulgare subsp. vulgare]
Traes_5DL_8DEC64E54	107.801	174.12	-0.69171	0.0073877	nodulin MtN3 family protein, putative, expressed	predicted protein [Hordeum vulgare subsp. vulgare]
Traes_5DL_8DFB259AB	178	115.289	0.62662	0.027132	MATE efflux family protein, putative, expressed	predicted protein [Hordeum vulgare subsp. vulgare]
Traes_5DL_A58C303FF	1567.39	2203.86	-0.49167	0.00040103	WD domain, G-beta repeat domain containing protein, expressed	predicted protein [Hordeum vulgare subsp. vulgare]
Traes_5DL_B2F166A31	270.999	373.602	-0.46322	0.014434	MYB family transcription factor, putative, expressed	MYB-related protein [Triticum aestivum]
Traes_5DL_B41E3B6FF	462.622	619.731	-0.42181	0.0083649	mitochondrial carrier protein, putative, expressed	predicted protein [Hordeum vulgare subsp. vulgare]
Traes_5DL_B5491B1D9	802.134	1022.99	-0.35087	0.02394	Core histone H2A/H2B/H3/H4 domain containing protein, putative, expressed	predicted protein [Hordeum vulgare subsp. vulgare]
Traes_5DL_BAC674E70	52.3614	0	Inf	1.49e-23	photosystem II reaction center protein Z, putative, expressed	putative Hooker's evening primrose chloroplast hypothetical 8.4 kDa protein in ycf9-trnS intergenic region (ORF75) [Oryza sativa Japonica Group]
Traes_5DL_BCEFD69DA	1733.38	2199.31	-0.34347	0.01003	bifunctional 3-phosphoadenosine 5-phosphosulfate synthetase, putative, expressed	predicted protein [Hordeum vulgare subsp. vulgare]
Traes_5DL_CC0CB6BD4	186.527	274.405	-0.55692	0.0086016	heavy metal-associated domain containing protein, expressed	predicted protein [Hordeum vulgare subsp. vulgare]
Traes_5DL_D14ED05B6	330.421	500.867	-0.60012	3.24e-05	protein binding protein, putative, expressed	predicted protein [Hordeum vulgare subsp. vulgare]
Traes_5DL_D615772DD	3901.6	2643.41	0.56167	0.0019234	membrane protein, putative, expressed	predicted protein [Hordeum vulgare subsp. vulgare]
Traes_5DL_DEDE5D8D8	448.403	605.187	-0.43258	0.0094226	calcium-transporting ATPase 9, plasma membrane-type, putative, expressed	TPA: hypothetical protein ZEAMMB73_938570, partial [Zea mays]
Traes_5DL_E4D3B835D	1275.6	1875.99	-0.55648	8.26e-05	ribulose bisphosphate carboxylase small chain, chloroplast precursor, putative, expressed	hypothetical protein [Secale cereale]
Traes_5DL_E6020ED31	42.7789	18.0465	1.2452	0.033297	AMP-binding enzyme, putative, expressed	PREDICTED: long-chain-fatty-acid--CoA ligase FadD15-like [Brachypodium distachyon]
Traes_5DL_EF2103490	1969.04	2613.09	-0.40827	0.017078	expressed protein	predicted protein [Hordeum vulgare subsp. vulgare]
Traes_5DL_F2D529B52	1652.72	2053.87	-0.3135	0.018735	--	--
Traes_5DS_03A1B4A4F	256.02	153.162	0.7412	0.031583	receptor-like protein kinase HAIKU2 precursor, putative, expressed	predicted protein [Hordeum vulgare subsp. vulgare]
Traes_5DS_24AE362C4	586.541	767.22	-0.38741	0.017842	Leucine Rich Repeat family protein, expressed	Os12g0601000 [Oryza sativa Japonica Group]
Traes_5DS_53F8C78FA	136.425	73.3819	0.89462	0.00065005	receptor-like protein kinase HAIKU2 precursor, putative, expressed	predicted protein [Hordeum vulgare subsp. vulgare]
Traes_5DS_6CBA32EA1	74.6302	28.1293	1.4077	8.64e-05	WD-40 repeat family protein, putative, expressed	predicted protein [Hordeum vulgare subsp. vulgare]
Traes_5DS_6E33F5034	1137.82	1882.23	-0.72618	0.024162	bZIP transcription factor domain containing protein, expressed	PREDICTED: light-inducible protein CPRF2-like isoform 1 [Brachypodium distachyon]
Traes_5DS_76A4D5D4E	1843.57	1447.51	0.34893	0.0070208	OsIAA30 - Auxin-responsive Aux/IAA gene family member, expressed	predicted protein [Hordeum vulgare subsp. vulgare]
Traes_5DS_DE0CBA02C	935.517	1237.78	-0.40392	0.0021338	deoxyuridine 5-triphosphate nucleotidohydrolase, putative, expressed	predicted protein [Hordeum vulgare subsp. vulgare]
Traes_6AL_0162574F8	265.246	176.867	0.58467	0.0087661	phospholipid-transporting ATPase, putative, expressed	phospholipid-translocating ATPase [Arabidopsis thaliana]
Traes_6AL_0F20F0088	97.9575	53.6784	0.86782	0.010619	retrotransposon protein, putative, unclassified, expressed	polyprotein [Oryza sativa Japonica Group]
Traes_6AL_11C0DF509	808.769	1099.83	-0.44349	0.00037103	ubiquitin carboxyl-terminal hydrolase domain containing protein, expressed	PREDICTED: uncharacterized protein LOC100831961 [Brachypodium distachyon]
Traes_6AL_1B9430C58	240.971	367.959	-0.61069	0.00024826	1-aminocyclopropane-1-carboxylate oxidase protein, putative, expressed	predicted protein [Hordeum vulgare subsp. vulgare]
Traes_6AL_1C01A8B0A	407.596	297.903	0.4523	0.015834	uncharacterized glycosyl hydrolase Rv2006/MT2062, putative, expressed	predicted protein [Hordeum vulgare subsp. vulgare]
Traes_6AL_1F81F2854	350.133	488.746	-0.48118	0.0047086	1-aminocyclopropane-1-carboxylate oxidase protein, putative, expressed	predicted protein [Hordeum vulgare subsp. vulgare]
Traes_6AL_62ADE10A8	3048.48	4460.13	-0.549	0.019237	MCM5 - Putative minichromosome maintenance MCM complex subunit 5, expressed	PREDICTED: DNA replication licensing factor mcm5-A-like [Brachypodium distachyon]
Traes_6AL_AE7423361	1333.46	1668.31	-0.32322	0.020109	RPA2A - Putative single-stranded DNA binding complex subunit 2, expressed	predicted protein [Hordeum vulgare subsp. vulgare]
Traes_6AL_F401BABFA	202.488	301.497	-0.5743	0.0024847	1-aminocyclopropane-1-carboxylate oxidase protein, putative, expressed	ACC oxidase [Hordeum vulgare]
Traes_6AS_1610AD6E8	44.6074	0	Inf	2.65e-09	ribulose bisphosphate carboxylase large chain precursor, putative, expressed	ribulose 1,5-bisphosphate carboxylase/oxygenase large subunit [Hordeum vulgare subsp. vulgare]
Traes_6AS_236AF32FD	6978.92	8889.71	-0.34913	0.028272	DnaK family protein, putative, expressed	predicted protein [Hordeum vulgare subsp. vulgare]
Traes_6AS_58D403D66	190.722	426.488	-1.161	0.010188	chlorophyll A-B binding protein, putative, expressed	predicted protein [Hordeum vulgare subsp. vulgare]
Traes_6AS_5A19432A11	1434.89	989.351	0.53638	3.43e-07	OsFBL7 - F-box domain and LRR containing protein, expressed	predicted protein [Hordeum vulgare subsp. vulgare]
Traes_6AS_61B7C2002	2984.07	2447	0.28627	0.038337	Regulator of chromosome condensation domain containing protein, expressed	PREDICTED: E3 ubiquitin-protein ligase HERC2-like [Brachypodium distachyon]
Traes_6AS_73FD25F55	1136.3	837.503	0.44017	0.0011802	cytochrome P450 72A1, putative, expressed	PREDICTED: cytochrome P450 734A2-like [Brachypodium distachyon]
Traes_6AS_967D58FB4	898.641	444.33	1.0161	8.75e-14	auxin response factor 5, putative, expressed	PREDICTED: auxin response factor 5-like [Brachypodium distachyon]
Traes_6AS_BA83A2E54	393.774	249.695	0.6572	6.96e-05	GHMP kinases ATP-binding protein, putative, expressed	predicted protein [Hordeum vulgare subsp. vulgare]
Traes_6AS_F8D06BEC8	123.098	330.719	-1.4258	4.3e-05	chlorophyll A-B binding protein, putative, expressed	predicted protein [Hordeum vulgare subsp. vulgare]
Traes_6AS_FDF16F4EA	3245.29	2616.45	0.31074	0.047638	CPuORF1 - conserved peptide uORF-containing transcript, expressed	PREDICTED: uncharacterized protein LOC100834921 [Brachypodium distachyon]
Traes_6BL_0067B8517	555.682	745.435	-0.42382	0.0061138	1-aminocyclopropane-1-carboxylate oxidase protein, putative, expressed	predicted protein [Hordeum vulgare subsp. vulgare]
Traes_6BL_4B7F1756B	599.205	822.547	-0.45705	0.00092554	transmembrane amino acid transporter protein, putative, expressed	putative aromatic and neutral amino acid transporter, partial [Hordeum vulgare subsp. vulgare]
Traes_6BL_507268FE5	232.887	161.225	0.53055	0.046243	ABC transporter, ATP-binding protein, putative, expressed	PREDICTED: ABC transporter A family member 7-like [Brachypodium distachyon]
Traes_6BL_758193EF6	5.85534	20.7289	-1.8238	0.047638	GEM, putative, expressed	ABA-responsive protein-like [Oryza sativa Japonica Group]
Traes_6BL_7E9C131F4	99.5765	157.154	-0.65831	0.021988	myb-like DNA-binding domain containing protein, expressed	predicted protein [Hordeum vulgare subsp. vulgare]
Traes_6BL_95C7F7123	425.422	278.941	0.60893	0.0070122	glutamine synthetase, catalytic domain containing protein, expressed	cytosolic glutamine synthetase isoform [Secale cereale x Triticum durum]
Traes_6BS_00C0BF046	439.605	297.218	0.56469	0.00068783	OsFBL7 - F-box domain and LRR containing protein, expressed	predicted protein [Hordeum vulgare subsp. vulgare]
Traes_6BS_1BE03792C	1.86743	12.5772	-2.7517	0.036842	chlorophyll A-B binding protein, putative, expressed	predicted protein [Hordeum vulgare subsp. vulgare]
Traes_6BS_3D0FE96AC	63.7539	0.294666	7.7573	0.032998	stripe rust resistance protein Yr10, putative, expressed	PREDICTED: disease resistance protein RPM1-like [Brachypodium distachyon]
Traes_6BS_444DFA94E	794.684	417.849	0.9274	5.88e-16	auxin response factor 5, putative, expressed	PREDICTED: auxin response factor 5-like [Brachypodium distachyon]
Traes_6BS_A73B95835	12.6151	0	Inf	0.0002118	OsWAK14 - OsWAK receptor-like protein kinase, expressed	putative wall-associated kinase [Oryza sativa Japonica Group
Traes_6BS_CA0E2C9F2	421.296	81.226	2.3748	7.92e-16	--	--
Traes_6BS_F744E4C9F	10.7354	0	Inf	0.02394	stripe rust resistance protein Yr10, putative, expressed	predicted protein [Hordeum vulgare subsp. vulgare]
Traes_6DL_059FB8E4C	402.378	532.944	-0.40543	0.026304	Peptidase family C50, putative, expressed	PREDICTED: uncharacterized protein LOC100825113 [Brachypodium distachyon]
Traes_6DL_0BBFD317E	626.442	847.32	-0.43573	0.015933	ubiquitin carboxyl-terminal hydrolase domain containing protein, expressed	PREDICTED: uncharacterized protein LOC100831961 [Brachypodium distachyon]
Traes_6DL_11374490D	8412.96	11508.4	-0.45201	0.00018412	DnaK family protein, putative, expressed	predicted protein [Hordeum vulgare subsp. vulgare]
Traes_6DL_2BB7082E6	671.307	871.052	-0.37579	0.011873	B-box zinc finger family protein, putative, expressed	predicted protein [Hordeum vulgare subsp. vulgare]
Traes_6DL_326008AE8	158.625	102.64	0.62803	0.025244	ethylene receptor, putative, expressed	predicted protein [Hordeum vulgare subsp. vulgare]
Traes_6DL_43245A93A	444.635	324.668	0.45366	0.010251	ethylene receptor, putative, expressed	predicted protein [Hordeum vulgare subsp. vulgare]
Traes_6DL_882BC1812	348.726	466.235	-0.41896	0.030581	helix-loop-helix DNA-binding protein, putative, expressed	predicted protein [Hordeum vulgare subsp. vulgare]
Traes_6DL_B78A92435	221.646	115.498	0.94039	0.0006544	saccharopine dehydrogenase, putative, expressed	lysine ketoglutarate reductase/saccharopine dehydrogenase [Triticum turgidum]
Traes_6DL_D343E8C06	147.229	221.298	-0.58793	0.0088452	expressed protein	predicted protein [Hordeum vulgare subsp. vulgare]
Traes_6DL_FC2D4958C	3993.43	5758.08	-0.52796	0.001474	MCM5 - Putative minichromosome maintenance MCM complex subunit 5, expressed	PREDICTED: DNA replication licensing factor mcm5-A-like [Brachypodium distachyon]
Traes_6DL_FF4C8C4AB	3063.89	2345.56	0.38544	0.020227	homeobox associated leucine zipper, putative, expressed	predicted protein [Hordeum vulgare subsp. vulgare]
Traes_6DS_51B66DB37	45.7087	125.588	-1.4582	0.0058311	chlorophyll A-B binding protein, putative, expressed	chlorophyll a/b-binding protein WCAB precursor [Triticum aestivum]
Traes_6DS_5EE5BC9B3	2192.64	1632.99	0.42515	0.00013718	GDSL-like lipase/acylhydrolase, putative, expressed	predicted protein [Hordeum vulgare subsp. vulgare]
Traes_6DS_8BE5BE6AC	1170.48	602.53	0.958	7.92e-16	auxin response factor 5, putative, expressed	PREDICTED: auxin response factor 5-like [Brachypodium distachyon]
Traes_6DS_AD8A45E1C	1748.65	1273.08	0.45792	3.49e-05	OsFBL7 - F-box domain and LRR containing protein, expressed	predicted protein [Hordeum vulgare subsp. vulgare]
Traes_6DS_E0FD61378	434.789	606.157	-0.47937	0.0014044	expressed protein	predicted protein [Hordeum vulgare subsp. vulgare]
Traes_6DS_E9D8FA12F	4602.35	5569.19	-0.2751	0.043232	tubulin/FtsZ domain containing protein, putative, expressed	beta tubulin 2 [Hordeum vulgare subsp. vulgare]
Traes_6DS_EA270CD85	472.85	641.13	-0.43923	0.0049966	expressed protein	predicted protein [Hordeum vulgare subsp. vulgare]
Traes_7AL_0B837762D	702.238	451.295	0.63789	3.48e-07	OsFBL30 - F-box domain and LRR containing protein, expressed	PREDICTED: EIN3-binding F-box protein 1-like [Brachypodium distachyon]
Traes_7AL_19F222799	1819.34	2255.79	-0.31021	0.02298	MYB family transcription factor, putative, expressed	circadian clock associated 1 [Hordeum vulgare]
Traes_7AL_1C76E543C	384.748	271.363	0.50369	0.0034831	OsMADS16 - MADS-box family gene with MIKCc type-box, expressed	MIKC-type MADS-box transcription factor WM13 [Triticum aestivum]
Traes_7AL_25850F96F	291.06	403.971	-0.47294	0.013885	bZIP transcription factor domain containing protein, expressed	predicted protein [Hordeum vulgare subsp. vulgare]
Traes_7AL_3363AD1E0	162.708	106.837	0.60688	0.043921	aldehyde oxidase, putative, expressed	PREDICTED: putative aldehyde oxidase-like protein-like [Brachypodium distachyon]
Traes_7AL_665B92F4E	370.774	634.571	-0.77524	1.35e-08	MYB family transcription factor, putative, expressed	MYB-related protein [Triticum aestivum]
Traes_7AL_6E220ADA0	204.253	136.229	0.58433	0.015478	transposon protein, putative, unclassified, expressed	PREDICTED: uncharacterized protein LOC100841710 [Brachypodium distachyon]
Traes_7AL_959534EDB	4537.09	5971.93	-0.39643	0.0027111	HMG1/2, putative, expressed	predicted protein [Hordeum vulgare subsp. vulgare]
Traes_7AL_AA1B5DFB5	1951.82	1469.93	0.40908	0.0066074	inorganic H+ pyrophosphatase, putative, expressed	vacuolar H+-pyrophosphatase [Triticum aestivum]
Traes_7AL_C95405B10	251.142	97.2282	1.3691	1.02e-14	bifunctional monodehydroascorbate reductase and carbonic anhydrasenectarin-3 precursor, putative, expressed	predicted protein [Hordeum vulgare subsp. vulgare]
Traes_7AS_14BC4228A	4274.27	3435.23	0.31527	0.0066992	nucleotide pyrophosphatase/phosphodiesterase, putative, expressed	predicted protein [Hordeum vulgare subsp. vulgare]
Traes_7AS_3EA2B7307	545.212	356.474	0.61302	2.48e-05	expressed protein	predicted protein [Hordeum vulgare subsp. vulgare]
Traes_7AS_523B19D8F	804.517	496.275	0.69698	3.9e-07	auxin efflux carrier component, putative, expressed	auxin transporter PIN1 [Triticum aestivum]
Traes_7AS_5B2A618A2	1044.36	1528.2	-0.54922	2.4e-07	retinoblastoma-related protein-like, putative, expressed	retinoblastoma-related protein 1 [Triticum aestivum]
Traes_7AS_95F4E4729	87.6413	139.695	-0.6726	0.037138	OsCttP3 - Putative C-terminal processing peptidase homologue, expressed	predicted protein [Hordeum vulgare subsp. vulgare]
Traes_7AS_D0A89CDD4	428.042	600.755	-0.48902	0.00086571	myb-like DNA-binding domain containing protein, expressed	predicted protein [Hordeum vulgare subsp. vulgare]
Traes_7AS_F8A38C781	462.336	610.743	-0.40163	0.024162	ORC3 - Putative origin recognition complex subunit 3, expressed	predicted protein [Hordeum vulgare subsp. vulgare]
Traes_7BL_0CC83A972	381.647	503.749	-0.40047	0.0344	WD domain, G-beta repeat domain containing protein, expressed	predicted protein [Hordeum vulgare subsp. vulgare]
Traes_7BL_4D2E7212D	54.3734	17.6452	1.6236	0.00023064	bifunctional monodehydroascorbate reductase and carbonic anhydrasenectarin-3 precursor, putative, expressed	predicted protein [Hordeum vulgare subsp. vulgare]
Traes_7BL_85CD08BEA	169.352	110.086	0.6214	0.037408	ureide permease, putative, expressed	predicted protein [Hordeum vulgare subsp. vulgare]
Traes_7BL_871FCAF2F	3397.24	4706.53	-0.4703	9.74e-07	HMG1/2, putative, expressed	predicted protein [Hordeum vulgare subsp. vulgare]
Traes_7BL_998EC9F74	2636.27	3828.72	-0.53836	4.23e-09	MYB family transcription factor, putative, expressed	circadian clock associated 1 [Hordeum vulgare]
Traes_7BL_9ED99FB9E1	1391.68	658.874	1.0787	5.09e-29	OsFBL30 - F-box domain and LRR containing protein, expressed	EIN3-binding F-box protein [Brachypodium distachyon]
Traes_7BL_B680A7DE0	336.872	203.884	0.72445	1.92e-05	auxin response factor 19, putative, expressed	predicted protein [Hordeum vulgare subsp. vulgare]
Traes_7BL_BA181D2AD	146.037	282.077	-0.94976	6.7e-08	MYB family transcription factor, putative, expressed	MYB-related protein [Triticum aestivum]
Traes_7BL_CC086818C	10.179	0	Inf	0.0025828	photosystem II reaction center protein Z, putative, expressed	putative Hooker's evening primrose chloroplast hypothetical 8.4 kDa protein in ycf9-trnS intergenic region (ORF75) [Oryza sativa Japonica Group]
Traes_7BL_DD88849AE	367.022	257.787	0.50968	0.0047485	SPX domain containing protein, putative, expressed	putative iron-deficiency specific 4 protein [Hordeum vulgare subsp. vulgare]
Traes_7BL_DDF2C3B92	263.3	362.61	-0.46171	0.031862	zinc finger, C3HC4 type domain containing protein, expressed	PREDICTED: uncharacterized protein LOC100821625 [Brachypodium distachyon]
Traes_7BL_E14B151E3	615.234	408.293	0.59153	0.004599	indole-3-glycerol phosphate synthase, chloroplast precursor, putative, expressed	predicted protein [Hordeum vulgare subsp. vulgare]
Traes_7BS_17B99F895	367.082	525.291	-0.51701	0.0070208	calcium-transporting ATPase 9, plasma membrane-type, putative, expressed	PREDICTED: calcium-transporting ATPase 8, plasma membrane-type-like [Brachypodium distachyon]
Traes_7BS_2CAF57700	611.433	907.862	-0.57028	0.00090494	retinoblastoma-related protein-like, putative, expressed	retinoblastoma-related protein 1 [Triticum aestivum]
Traes_7BS_3740E6D9E	699.729	891.26	-0.34905	0.031583	expressed protein	PREDICTED: importin-9-like [Brachypodium distachyon]
Traes_7BS_39A9F4AEC	370.525	246.538	0.58776	0.015882	CCT/B-box zinc finger protein, putative, expressed	PREDICTED: zinc finger protein CONSTANS-LIKE 9-like [Brachypodium distachyon]
Traes_7BS_A3A80BE8A	124.237	73.582	0.75567	0.009465	auxin efflux carrier component, putative, expressed	hypothetical protein RCOM_0566910 [Ricinus communis]
Traes_7BS_E2DDF99E0	11.0596	0	Inf	0.0010256	expressed protein	PREDICTED: uncharacterized protein LOC100834478 [Brachypodium distachyon]
Traes_7BS_F8B0C3697	946.467	1277.06	-0.4322	0.026079	ribonucleoside-diphosphate reductase small chain, putative, expressed	PREDICTED: ribonucleoside-diphosphate reductase small chain-like [Brachypodium distachyon]
Traes_7DL_0E0E05BB9	121.786	74.9358	0.70062	0.027578	SPX domain containing protein, putative, expressed	putative iron-deficiency specific 4 protein [Hordeum vulgare subsp. vulgare]
Traes_7DL_21A260D0C	987.1	1289.54	-0.38559	0.0024223	RNA polymerase sigma factor, putative, expressed	predicted protein [Hordeum vulgare subsp. vulgare]
Traes_7DL_27519AB2B	480.414	634.434	-0.40119	0.012625	WD domain, G-beta repeat domain containing protein, expressed	predicted protein [Hordeum vulgare subsp. vulgare]
Traes_7DL_310E46F15	2997.16	4188.45	-0.48282	2.52e-07	MYB family transcription factor, putative, expressed	circadian clock associated 1 [Hordeum vulgare]
Traes_7DL_424837D17	7.42063	0	Inf	0.034673	ATP synthase, A subunit family protein, putative, expressed	atp6 [Triticum aestivum]
Traes_7DL_42B4727C4	2209.06	1232.4	0.84196	2.84e-08	OsFBL30 - F-box domain and LRR containing protein, expressed	EIN3-binding F-box protein [Brachypodium distachyon]
Traes_7DL_4DAF6ADBB	105.801	165.683	-0.64708	0.011621	FAD binding domain of DNA photolyase domain containing protein, expressed	predicted protein [Hordeum vulgare subsp. vulgare]
Traes_7DL_6285B4880	8.92523	0	Inf	0.0086008	chloroplast 30S ribosomal protein S3, putative, expressed	ribosomal protein S3 [Triticum aestivum]
Traes_7DL_824BFE90C	4375.16	5879.34	-0.42632	0.00016741	HMG1/2, putative, expressed	predicted protein [Hordeum vulgare subsp. vulgare]
Traes_7DL_857BEA7E5	576.953	251.062	1.2004	0.00016549	bifunctional monodehydroascorbate reductase and carbonic anhydrasenectarin-3 precursor, putative, expressed	predicted protein [Hordeum vulgare subsp. vulgare]
Traes_7DL_967D84F86	8.62534	0	Inf	0.011159	ATP synthase protein 9, mitochondrial, putative, expressed	ATP synthase subunit C family protein [Oryza sativa Japonica Group]
Traes_7DL_A83992EF8	65.2937	2.36495	4.7871	6.48e-16	DNA-directed RNA polymerase subunit alpha, putative, expressed	OSJNBa0061C08.8 [Oryza sativa Japonica Group]
Traes_7DL_B994066FA	260.518	142.416	0.87127	5.08e-07	SPX domain containing protein, putative, expressed	predicted protein [Hordeum vulgare subsp. vulgare]
Traes_7DL_BF0FB78FF	302.797	424.284	-0.48668	0.036842	OsProCP2 - Putative Lysosomal Pro-x Carboxypeptidase homologue, expressed	predicted protein [Hordeum vulgare subsp. vulgare]
Traes_7DL_D2918CD80	72.1011	0	Inf	6.61e-16	chloroplast 50S ribosomal protein L16, putative, expressed	ribosomal protein L16 [Triticum aestivum]
Traes_7DL_DDCC09B24	515.523	381.704	0.43358	0.013581	OsMADS16 - MADS-box family gene with MIKCc type-box, expressed	MIKC-type MADS-box transcription factor WM13 [Triticum aestivum]
Traes_7DS_2A5F42688	1162.05	746.002	0.63942	4.1e-09	auxin efflux carrier component, putative, expressed	predicted protein [Hordeum vulgare subsp. vulgare]
Traes_7DS_2EA597329	323.129	196.664	0.71638	2.47e-05	auxin efflux carrier component, putative, expressed	auxin transporter PIN1 [Triticum aestivum]
Traes_7DS_3188904F51	31.1303	0	Inf	4.14e-13	chloroplast 50S ribosomal protein L16, putative, expressed	ribosomal protein L16 [Triticum aestivum]
Traes_7DS_3570A0055	2380.94	1944.19	0.29236	0.044732	AP2 domain containing protein, expressed	ethylene response element binding protein [Triticum aestivum]
Traes_7DS_43452915B	997.835	1239.32	-0.31268	0.042544	methyltransferase domain containing protein, expressed	predicted protein [Hordeum vulgare subsp. vulgare]
Traes_7DS_57C365BE8	357.953	242.033	0.56457	0.0010149	auxin efflux carrier component, putative, expressed	hypothetical protein RCOM_0566910 [Ricinus communis]
Traes_7DS_8527FD104	431.527	262.806	0.71545	0.00017838	auxin efflux carrier component, putative, expressed	auxin transporter PIN1 [Triticum aestivum]
Traes_7DS_8854DC101	565.478	381.3	0.56854	0.011288	methylcrotonoyl-CoA carboxylase beta chain, mitochondrial precursor, putative, expressed	predicted protein [Hordeum vulgare subsp. vulgare]
Traes_7DS_904CC3EB5	485.701	629.162	-0.37337	0.041528	calcium-transporting ATPase 9, plasma membrane-type, putative, expressed	PREDICTED: calcium-transporting ATPase 8, plasma membrane-type-like [Brachypodium distachyon]
Traes_7DS_A6E23734B	245.583	164.241	0.5804	0.013069	WD-40 repeat family protein, putative, expressed	predicted protein [Hordeum vulgare subsp. vulgare]
Traes_7DS_B0D50DF2A	864.1	1338.92	-0.6318	0.0014044	retinoblastoma-related protein-like, putative, expressed	retinoblastoma-related protein 1 [Triticum aestivum]
Traes_7DS_B74F0D645	160.102	104.599	0.61412	0.037525	pantothenate kinase, putative, expressed	predicted protein [Hordeum vulgare subsp. vulgare]
Traes_7DS_BABC218881	149.141	78.5435	0.92511	0.00017486	early nodulin 93 ENOD93 protein, putative, expressed	PREDICTED: early nodulin-93-like [Brachypodium distachyon]
Traes_7DS_BE6F1B68F	876.312	1260.39	-0.52436	3.49e-06	myb-like DNA-binding domain containing protein, expressed	predicted protein [Hordeum vulgare subsp. vulgare]
Traes_7DS_C664804C5	290.098	175.687	0.72353	4.96e-05	ubiquitin family protein, putative, expressed	predicted protein [Hordeum vulgare subsp. vulgare]
Traes_7DS_D89F89766	151.15	96.1942	0.65196	0.03076	Plant PDR ABC transporter associated domain containing protein, expressed	PREDICTED: pleiotropic drug resistance protein 2-like [Brachypodium distachyon]
Traes_7DS_E488AA1F2	2355.5	3373.25	-0.51811	0.00033269	glycosyl hydrolases, putative, expressed	sucrose:sucrose 1-fructosyltransferase [Triticum aestivum]
Traes_7DS_E5A18AAA4	552.848	721.958	-0.38503	0.013453	transcription factor, putative, expressed	PREDICTED: LOW QUALITY PROTEIN: transcription factor HBP-1b(c1)-like [Brachypodium distachyon]
