# Supplementary material for: Comparative transcriptome profiling of multi-ovary wheat under heterogeneous cytoplasm suppression
Source: Sci Rep. 2019 Jun 5;9:8301. doi: 10.1038/s41598-019-43277-5 (PMC6549160; doi:10.1038/s41598-019-43277-5)
Supplement: Supplementary file 3 — Supplementary Dataset S2 [file 41598_2019_43277_MOESM3_ESM.xlsx]

## Sheet: Sheet1
Supplementary Dataset S2. Significantly enriched GO terms of DEGs in Mo_HC compared with that in Mu_NC
GO accession	Description	Term Type	Corrected P Value	DEGs Number	Up DEGs Number	Up DEGs Names	Down DEGs number	Down DEGs Names
GO:1901576	organic substance biosynthetic process	biological_process	0.00016703	152	73	Traes_3AS_1264E19B5,Traes_6AL_1C01A8B0A,Novel12878,Traes_2BL_77148B8D8,Novel12287,Traes_4AL_4B09F91AE,Traes_2DL_7C22F4714,Traes_6AL_0F20F0088,Traes_5DL_21F7C6BF7,Traes_2DL_585424A8F,Novel12161,Traes_6AS_FDF16F4EA,Traes_2AL_5E3355AFE,Traes_1AL_429AA3929,Traes_5BL_D71543428,Traes_7BL_B680A7DE0,Traes_2BL_5BBC2B35B,Traes_7DL_D2918CD80,Traes_7DS_3188904F51,Novel13118,Traes_4BL_71E35BBC1,Traes_6DS_8BE5…	79	Traes_7DS_E5A18AAA4,Traes_7DS_904CC3EB5,Traes_7DS_B0D50DF2A,Traes_1BL_4EC167332,Traes_5BL_D412D28CC,Traes_6DL_FC2D4958C,Traes_1DL_23BC091FA,Traes_7BS_17B99F895,Traes_1DS_8BCA18CB2,Traes_5DL_26C867084,Traes_5AL_45F5DA25A,Traes_4AL_B616E1A74,Traes_7DL_21A260D0C,TRAES3BF054800030CFD_g,Traes_2DL_CB0208DE0,Traes_1DL_CD211C1E2,Traes_5DS_6E33F5034,Traes_4DS_70CD809D5,Traes_1DL_7ED61F347,Traes_2AL_A1D5C3…
GO:0006260	DNA replication	biological_process	0.00016703	31	6	Novel05250,Novel04657,Novel08355,Novel12287,Traes_2BL_77148B8D8,Novel12743	25	Traes_3DL_BEA7AEA81,Traes_2BL_433D3147C,Traes_1AL_48D8916DD,TRAES3BF054800030CFD_g,Traes_1AL_E0773EAEA,Traes_1DL_48CC7D8E0,Traes_1DL_692C9DA67,Traes_2DL_CB0208DE0,Traes_2DL_5B051BFD9,Traes_3AS_4A806BAF2,Traes_4DL_E4A26F9E9,Traes_2AL_C743B8664,Traes_6DL_FC2D4958C,Traes_1BS_9AD3B3BE2,Traes_1DS_8BCA18CB2,TRAES3BF029400010CFD_g,Traes_1AS_F1EF8F9EA,Traes_4AS_FA04716B5,Traes_6AL_62ADE10A8,Traes_2DL_304…
GO:0044249	cellular biosynthetic process	biological_process	0.00016703	148	72	Traes_4AL_822582A19,Traes_7DS_B74F0D645,Traes_5BL_17A712C94,Traes_1DS_C063CD45A,Traes_5DS_76A4D5D4E,Traes_7DL_A83992EF8,Traes_4DS_5E52DD1CF,Traes_1BS_8A19C460B,Traes_5BL_BCF1D2649,Traes_2BL_56C0FAE2D,Traes_6BL_95C7F7123,Traes_6DL_43245A93A,Traes_3DS_FEFF940ED,Traes_2AS_8CD0CD129,Novel08355,Traes_1DS_1360CF476,Traes_6DL_B78A92435,Novel12743,Traes_7DL_424837D17,Novel04657,Traes_6DS_AD8A45E1C,Traes_…	76	Traes_2DL_20E59C1C0,Traes_2AL_D6DB7DA57,Traes_2AL_C743B8664,Traes_3AL_2A172A963,Traes_4AS_FA04716B5,Traes_5BL_417551368,Traes_1BL_0F1D3BB9E,Traes_1DL_692C9DA67,Traes_2AL_A26170C43,Traes_7AL_19F222799,Traes_1AS_D930B0312,Novel12506,Traes_2AL_05ECC440C,Traes_2DL_55A36AA24,Traes_1BL_36D59E9CB,Traes_6DL_059FB8E4C,Traes_3AL_0A9EF3ABD,TRAES3BF030200030CFD_g,Traes_4BL_5D316DD23,Novel04023,Traes_4DL_453E…
GO:0005992	trehalose biosynthetic process	biological_process	0.00049941	7	1	Traes_6AL_1C01A8B0A	6	Traes_1AL_48D8916DD,Traes_1DL_23BC091FA,Traes_1AL_68FA687CC,Traes_3AL_0A9EF3ABD,Traes_1BL_4EC167332,Traes_1DL_48CC7D8E0
GO:0009058	biosynthetic process	biological_process	0.00055256	154	75	Traes_7DL_A83992EF8,Traes_4DS_5E52DD1CF,Traes_1DS_C063CD45A,Traes_5DS_76A4D5D4E,Traes_7DS_B74F0D645,Traes_5BL_17A712C94,Traes_4AL_822582A19,Traes_1AS_6D38B2DA2,Traes_6BL_95C7F7123,Traes_5BL_BCF1D2649,Traes_2BL_56C0FAE2D,Traes_1BS_8A19C460B,Traes_6DL_43245A93A,Traes_3DS_FEFF940ED,Traes_2AS_8CD0CD129,Novel04657,Traes_6DS_AD8A45E1C,Traes_7DL_424837D17,Novel12743,Novel08355,Traes_1DS_1360CF476,Traes_…	79	Traes_4AS_FA04716B5,Traes_5BL_417551368,Traes_1BL_0F1D3BB9E,Traes_2AL_C743B8664,Traes_3AL_2A172A963,Traes_2DL_20E59C1C0,Traes_2AL_D6DB7DA57,Traes_1AS_D930B0312,Novel12506,Traes_2AL_05ECC440C,Traes_2AL_A26170C43,Traes_7AL_19F222799,Traes_1DL_692C9DA67,Traes_6DL_059FB8E4C,Traes_2DL_55A36AA24,Traes_1BL_36D59E9CB,Novel04023,Traes_4BL_1C9103753,Traes_3AL_0A9EF3ABD,Traes_4BL_5D316DD23,TRAES3BF030200030…
GO:0046351	disaccharide biosynthetic process	biological_process	0.00089632	7	1	Traes_6AL_1C01A8B0A	6	Traes_1AL_48D8916DD,Traes_1DL_23BC091FA,Traes_1AL_68FA687CC,Traes_3AL_0A9EF3ABD,Traes_1DL_48CC7D8E0,Traes_1BL_4EC167332
GO:0005991	trehalose metabolic process	biological_process	0.00089632	7	1	Traes_6AL_1C01A8B0A	6	Traes_1DL_48CC7D8E0,Traes_1BL_4EC167332,Traes_3AL_0A9EF3ABD,Traes_1AL_68FA687CC,Traes_1DL_23BC091FA,Traes_1AL_48D8916DD
GO:0006269	DNA replication, synthesis of RNA primer	biological_process	0.00089632	5	0		5	Traes_1DL_692C9DA67,Traes_2AL_C743B8664,Traes_2DL_5B051BFD9,Traes_1AL_E0773EAEA,Traes_1BL_36D59E9CB
GO:0006597	spermine biosynthetic process	biological_process	0.0019299	4	0		4	Traes_5BL_3CCD2692E,Traes_2DL_20E59C1C0,Traes_2AL_A1D5C3D71,Traes_2BL_D80441793
GO:0008215	spermine metabolic process	biological_process	0.0019299	4	0		4	Traes_5BL_3CCD2692E,Traes_2BL_D80441793,Traes_2AL_A1D5C3D71,Traes_2DL_20E59C1C0
GO:0009312	oligosaccharide biosynthetic process	biological_process	0.0025687	10	1	Traes_6AL_1C01A8B0A	9	Traes_1BL_4EC167332,Traes_1DL_CD211C1E2,Traes_1AL_68FA687CC,Traes_3AL_0A9EF3ABD,Traes_7DS_B0D50DF2A,Traes_7BS_2CAF57700,Traes_1DL_48CC7D8E0,Traes_1DL_23BC091FA,Traes_1AL_48D8916DD
GO:0008216	spermidine metabolic process	biological_process	0.0031654	4	0		4	Traes_5BL_3CCD2692E,Traes_2DL_20E59C1C0,Traes_2BL_D80441793,Traes_2AL_A1D5C3D71
GO:0008295	spermidine biosynthetic process	biological_process	0.0031654	4	0		4	Traes_5BL_3CCD2692E,Traes_2DL_20E59C1C0,Traes_2AL_A1D5C3D71,Traes_2BL_D80441793
GO:0006541	glutamine metabolic process	biological_process	0.0049092	6	1	Traes_6BL_95C7F7123	5	Traes_4DS_70CD809D5,TRAES3BF058900040CFD_g,Traes_4BS_7F31CC8A1,Traes_3AL_2A172A963,Traes_4AL_B616E1A74
GO:0009308	amine metabolic process	biological_process	0.0049092	12	4	Traes_2AL_660616C44,Traes_4AS_3A59B23B6,Traes_7DS_D89F89766,Traes_2DL_31EED5C94	8	Traes_1AL_6B871A8AF,Traes_2BL_D80441793,Traes_5BL_3C4FA0AE5,Traes_5BL_3CCD2692E,Traes_2DL_E79ECCBC9,Traes_2AL_A1D5C3D71,Traes_2DL_20E59C1C0,Traes_1BL_434A51D9D
GO:0009092	homoserine metabolic process	biological_process	0.0049092	3	0		3	Traes_4DS_70CD809D5,Traes_4BS_7F31CC8A1,Traes_4AL_B616E1A74
GO:0019279	L-methionine biosynthetic process from L-homoserine via cystathionine	biological_process	0.0049092	3	0		3	Traes_4AL_B616E1A74,Traes_4DS_70CD809D5,Traes_4BS_7F31CC8A1
GO:0019281	L-methionine biosynthetic process from homoserine via O-succinyl-L-homoserine and cystathionine	biological_process	0.0049092	3	0		3	Traes_4DS_70CD809D5,Traes_4BS_7F31CC8A1,Traes_4AL_B616E1A74
GO:0071265	L-methionine biosynthetic process	biological_process	0.0049092	3	0		3	Traes_4BS_7F31CC8A1,Traes_4DS_70CD809D5,Traes_4AL_B616E1A74
GO:0071266	'de novo' L-methionine biosynthetic process	biological_process	0.0049092	3	0		3	Traes_4DS_70CD809D5,Traes_4BS_7F31CC8A1,Traes_4AL_B616E1A74
GO:0006595	polyamine metabolic process	biological_process	0.0067024	4	0		4	Traes_5BL_3CCD2692E,Traes_2DL_20E59C1C0,Traes_2AL_A1D5C3D71,Traes_2BL_D80441793
GO:0006596	polyamine biosynthetic process	biological_process	0.0067024	4	0		4	Traes_2BL_D80441793,Traes_2AL_A1D5C3D71,Traes_2DL_20E59C1C0,Traes_5BL_3CCD2692E
GO:0009064	glutamine family amino acid metabolic process	biological_process	0.011629	7	2	Traes_2AS_8CD0CD129,Traes_6BL_95C7F7123	5	Traes_4DS_70CD809D5,TRAES3BF058900040CFD_g,Traes_4BS_7F31CC8A1,Traes_3AL_2A172A963,Traes_4AL_B616E1A74
GO:0009311	oligosaccharide metabolic process	biological_process	0.012229	10	1	Traes_6AL_1C01A8B0A	9	Traes_1AL_68FA687CC,Traes_3AL_0A9EF3ABD,Traes_1DL_CD211C1E2,Traes_1BL_4EC167332,Traes_1DL_23BC091FA,Traes_1AL_48D8916DD,Traes_7DS_B0D50DF2A,Traes_1DL_48CC7D8E0,Traes_7BS_2CAF57700
GO:0006807	nitrogen compound metabolic process	biological_process	0.012684	148	68	Traes_3AS_771897131,Traes_2AS_48F5EBFF7,TRAES3BF068900010CFD_g,Traes_2AL_279C94831,Traes_1DS_1EA1BE87E,Novel01482,Traes_6AS_967D58FB4,Traes_1DS_FB0573101,Traes_2AL_660616C44,Traes_6BS_444DFA94E,Traes_6DS_8BE5BE6AC,Traes_2BL_CF47A74CC,Traes_4DS_5117B5DE7,Traes_2AL_5E3355AFE,Traes_2AS_854EBDA01,Traes_5BL_D71543428,Traes_7BL_B680A7DE0,Traes_4BL_71E35BBC1,Novel13118,Traes_2BL_77148B8D8,Novel12287,Tra…	80	Traes_1AL_48D8916DD,Traes_5BS_B2CD001D1,Traes_6AL_62ADE10A8,Traes_1BL_434A51D9D,Traes_2DL_5B051BFD9,Traes_6AL_AE7423361,Traes_1BS_D3FD8CC9D,Traes_5AS_2F996234C,Traes_7DL_BF0FB78FF,Traes_3AS_4A806BAF2,Traes_4BL_E5F9242FF,Traes_2BL_433D3147C,Traes_1AL_E0773EAEA,Traes_1DL_48CC7D8E0,Traes_2DL_E79ECCBC9,Traes_4DL_E4A26F9E9,Traes_5DS_DE0CBA02C,Traes_7AL_25850F96F,TRAES3BF029400010CFD_g,Traes_2DL_CB0208…
GO:0005984	disaccharide metabolic process	biological_process	0.012684	7	1	Traes_6AL_1C01A8B0A	6	Traes_1AL_68FA687CC,Traes_1DL_23BC091FA,Traes_1AL_48D8916DD,Traes_3AL_0A9EF3ABD,Traes_1BL_4EC167332,Traes_1DL_48CC7D8E0
GO:0044271	cellular nitrogen compound biosynthetic process	biological_process	0.012684	87	38	Traes_5BL_D71543428,Traes_7BL_B680A7DE0,Traes_2AL_EDD1A0D0B,Traes_5BL_EC006AD0C,Traes_6DL_FF4C8C4AB,Traes_5AL_4210A8A6E,Traes_7DS_3570A0055,Traes_4BL_71E35BBC1,TRAES3BF096900100CFD_g,Novel13118,Traes_6AL_0F20F0088,Traes_3AS_1264E19B5,Traes_5BL_A448C81F0,Novel10670,Traes_7AL_1C76E543C,Traes_5DL_21F7C6BF7,Traes_2DL_585424A8F,Traes_7DL_DDCC09B24,Traes_6AS_FDF16F4EA,Traes_6AS_73FD25F55,Traes_3AS_7718…	49	Traes_2AL_83D0D0C3F,Traes_3DL_BEA7AEA81,Traes_7DL_21A260D0C,Traes_2BL_BD5F3380A,Traes_4AL_B616E1A74,TRAES3BF058900040CFD_g,Traes_2AL_A1D5C3D71,Traes_1BS_4E2FA3101,Traes_4BS_7F31CC8A1,Traes_1BS_9AD3B3BE2,Traes_5DS_6E33F5034,Traes_4DS_70CD809D5,Traes_5BL_3CCD2692E,Traes_3DL_303B74AF1,Traes_7DS_E5A18AAA4,Traes_7DS_B0D50DF2A,Traes_5AL_45F5DA25A,Traes_5BL_583367DC9,Traes_5BL_9F73E599F,Traes_5BL_D412D2…
GO:0034645	cellular macromolecule biosynthetic process	biological_process	0.015202	112	54	Novel05449,Traes_3AS_1264E19B5,Traes_5BL_A448C81F0,Novel12878,Novel05250,Novel12287,Traes_2BL_77148B8D8,Traes_6AL_0F20F0088,Traes_5DL_21F7C6BF7,Traes_7DL_6285B4880,Novel12161,Traes_7DL_DDCC09B24,Traes_6AS_FDF16F4EA,Traes_6AS_73FD25F55,Novel10670,Traes_7AL_1C76E543C,EPlTAEG00000010042,Traes_2AL_EDD1A0D0B,Traes_7BL_B680A7DE0,Traes_2BL_5BBC2B35B,Traes_7DL_D2918CD80,Traes_7DS_3188904F51,Novel13118,Tr…	58	Traes_7DS_E5A18AAA4,Traes_7DS_904CC3EB5,Traes_7DS_B0D50DF2A,Traes_5BL_D412D28CC,Traes_6DL_FC2D4958C,Traes_1DS_8BCA18CB2,Traes_7BS_17B99F895,Traes_5DL_26C867084,Traes_2DL_3044893D1,Traes_5AL_45F5DA25A,Traes_5BL_9F73E599F,Traes_7AS_F8A38C781,Traes_3DL_BEA7AEA81,Traes_2BL_BD5F3380A,Traes_7DL_21A260D0C,TRAES3BF054800030CFD_g,Traes_2DL_CB0208DE0,Traes_2AL_83D0D0C3F,Traes_5DS_6E33F5034,Traes_1BS_9AD3B3…
GO:0006725	cellular aromatic compound metabolic process	biological_process	0.018364	138	61	Traes_2AL_279C94831,Traes_1DS_1EA1BE87E,TRAES3BF068900010CFD_g,Traes_3AS_771897131,Traes_2AS_48F5EBFF7,Traes_2AL_660616C44,Novel01482,Traes_1DS_FB0573101,Traes_6AS_967D58FB4,Traes_6DS_8BE5BE6AC,Traes_2BL_CF47A74CC,Traes_6BS_444DFA94E,Traes_2AS_854EBDA01,Traes_2AL_5E3355AFE,Traes_7BL_B680A7DE0,Traes_5BL_D71543428,Novel13118,Traes_4BL_71E35BBC1,Traes_3AS_1264E19B5,Traes_2BL_77148B8D8,Novel12287,Tra…	77	Traes_1AL_48D8916DD,Traes_5BS_B2CD001D1,Traes_6AL_62ADE10A8,Traes_1BL_434A51D9D,Traes_4BL_E5F9242FF,Traes_2BL_433D3147C,Traes_1DL_48CC7D8E0,Traes_1AL_E0773EAEA,Traes_2DL_E79ECCBC9,Traes_6AL_AE7423361,Traes_2DL_5B051BFD9,Traes_7DL_BF0FB78FF,Traes_3AS_4A806BAF2,Traes_5AS_2F996234C,Traes_7AL_25850F96F,Traes_4DL_E4A26F9E9,Traes_5DS_DE0CBA02C,TRAES3BF029400010CFD_g,Traes_4AL_B616E1A74,Traes_7DL_21A260…
GO:0009059	macromolecule biosynthetic process	biological_process	0.018719	112	54	Traes_5DS_76A4D5D4E,Traes_4DS_5E52DD1CF,Traes_7DL_A83992EF8,Novel01482,Traes_4AL_822582A19,Traes_5BL_17A712C94,Traes_7DS_B74F0D645,Traes_6AS_967D58FB4,Traes_1BS_8A19C460B,Traes_3AS_771897131,Traes_2BL_56C0FAE2D,Traes_2AS_48F5EBFF7,Traes_5BL_BCF1D2649,Traes_2AL_355107900,Traes_4AL_CFEC9B74A,Traes_3DS_FEFF940ED,Traes_6DL_43245A93A,Traes_6DS_8BE5BE6AC,Traes_6DS_AD8A45E1C,Novel04657,Traes_2BL_CF47A74…	58	Traes_2AL_C743B8664,Traes_1BL_0F1D3BB9E,Traes_5BL_417551368,Traes_4AS_FA04716B5,Traes_6AL_62ADE10A8,Traes_2AL_D6DB7DA57,Traes_2AL_05ECC440C,Novel12506,Traes_1AL_48D8916DD,Traes_1AS_D930B0312,Traes_5BS_B2CD001D1,Traes_1DL_692C9DA67,Traes_7AL_19F222799,Traes_2AL_A26170C43,Traes_4DL_E4A26F9E9,Traes_7AL_25850F96F,Traes_6DL_059FB8E4C,Traes_5DL_CC0CB6BD4,TRAES3BF029400010CFD_g,Traes_1BL_36D59E9CB,Traes…
GO:0000077	DNA damage checkpoint	biological_process	0.018719	3	0		3	Traes_2DL_3044893D1,Traes_2AL_D6DB7DA57,Traes_2BL_433D3147C
GO:0031570	DNA integrity checkpoint	biological_process	0.018719	3	0		3	Traes_2BL_433D3147C,Traes_2AL_D6DB7DA57,Traes_2DL_3044893D1
GO:0051726	regulation of cell cycle	biological_process	0.019565	7	1	Novel01086	6	Traes_7AS_5B2A618A2,Traes_7BS_2CAF57700,Traes_7DS_B0D50DF2A,Traes_2DL_3044893D1,Traes_2BL_433D3147C,Traes_2AL_D6DB7DA57
GO:0006275	regulation of DNA replication	biological_process	0.019692	5	0		5	Traes_2DL_CB0208DE0,Traes_4DL_E4A26F9E9,Traes_2DL_3044893D1,Traes_2AL_D6DB7DA57,Traes_2BL_433D3147C
GO:0046483	heterocycle metabolic process	biological_process	0.02215	137	61	Traes_6DS_8BE5BE6AC,Traes_2BL_CF47A74CC,Traes_6BS_444DFA94E,Traes_2AL_660616C44,Novel01482,Traes_6AS_967D58FB4,Traes_1DS_FB0573101,TRAES3BF068900010CFD_g,Traes_2AL_279C94831,Traes_1DS_1EA1BE87E,Traes_3AS_771897131,Traes_2AS_48F5EBFF7,Traes_5DL_21F7C6BF7,Novel12161,Traes_2DL_585424A8F,Traes_6AS_FDF16F4EA,Novel03288,Traes_3AS_1264E19B5,Novel12287,Traes_2BL_77148B8D8,Traes_6AL_0F20F0088,Traes_2DL_7C…	76	Traes_5DS_DE0CBA02C,Traes_4DL_E4A26F9E9,Traes_7AL_25850F96F,TRAES3BF029400010CFD_g,Traes_4BL_E5F9242FF,Traes_2BL_433D3147C,Traes_1AL_E0773EAEA,Traes_1DL_48CC7D8E0,Traes_2DL_E79ECCBC9,Traes_2DL_5B051BFD9,Traes_6AL_AE7423361,Traes_5AS_2F996234C,Traes_3AS_4A806BAF2,Traes_7DL_BF0FB78FF,Traes_6AL_62ADE10A8,Traes_1BL_434A51D9D,Traes_1AL_48D8916DD,Traes_5BS_B2CD001D1,Traes_5DL_3C9AAAE2D,Traes_5BL_D412D2…
GO:0034641	cellular nitrogen compound metabolic process	biological_process	0.025086	138	61	Traes_2AL_279C94831,Traes_1DS_1EA1BE87E,TRAES3BF068900010CFD_g,Traes_3AS_771897131,Traes_2AS_48F5EBFF7,Traes_2AL_660616C44,Novel01482,Traes_6AS_967D58FB4,Traes_1DS_FB0573101,Traes_6DS_8BE5BE6AC,Traes_2BL_CF47A74CC,Traes_6BS_444DFA94E,Traes_2AS_854EBDA01,Traes_2AL_5E3355AFE,Traes_7BL_B680A7DE0,Traes_5BL_D71543428,Novel13118,Traes_4BL_71E35BBC1,Traes_3AS_1264E19B5,Traes_2BL_77148B8D8,Novel12287,Tra…	77	Traes_1AL_48D8916DD,Traes_5BS_B2CD001D1,Traes_6AL_62ADE10A8,Traes_4BL_E5F9242FF,Traes_2BL_433D3147C,Traes_1DL_48CC7D8E0,Traes_1AL_E0773EAEA,Traes_2DL_E79ECCBC9,Traes_2DL_5B051BFD9,Traes_6AL_AE7423361,Traes_7DL_BF0FB78FF,Traes_3AS_4A806BAF2,Traes_5AS_2F996234C,Traes_7AL_25850F96F,Traes_4DL_E4A26F9E9,Traes_5DS_DE0CBA02C,TRAES3BF029400010CFD_g,Traes_4AL_B616E1A74,Traes_7DL_21A260D0C,TRAES3BF05480003…
GO:2000112	regulation of cellular macromolecule biosynthetic process	biological_process	0.028529	61	30	Traes_2BL_56C0FAE2D,Traes_2AS_48F5EBFF7,Traes_1BS_8A19C460B,Traes_3AS_771897131,Traes_7BL_B680A7DE0,Traes_5BL_17A712C94,Traes_7DS_B74F0D645,Traes_6AS_967D58FB4,Novel01482,Traes_5BL_EC006AD0C,Traes_4BL_71E35BBC1,Traes_4AL_822582A19,Traes_7DS_3570A0055,Traes_6DL_FF4C8C4AB,Traes_4DS_5E52DD1CF,Traes_5DS_76A4D5D4E,Novel13118,Traes_6AL_0F20F0088,Traes_6BS_444DFA94E,Traes_2BL_CF47A74CC,Traes_3AS_1264E19…	31	Traes_7AL_19F222799,Traes_2AL_A26170C43,Traes_2DL_CB0208DE0,Traes_2AL_83D0D0C3F,Traes_5BS_B2CD001D1,Traes_2AL_05ECC440C,Traes_3DL_BEA7AEA81,Traes_2BL_BD5F3380A,Traes_7DL_21A260D0C,Traes_1AS_D930B0312,Traes_2AL_A1D5C3D71,Traes_2AL_D6DB7DA57,Traes_5BL_417551368,Traes_1BS_9AD3B3BE2,Traes_5DS_6E33F5034,Traes_5AS_2F996234C,Traes_4BL_5D316DD23,Traes_7DS_B0D50DF2A,Traes_2BL_433D3147C,Traes_4BL_E5F9242FF…
GO:0010556	regulation of macromolecule biosynthetic process	biological_process	0.028529	61	30	Traes_6BS_444DFA94E,Traes_6AL_0F20F0088,Traes_2BL_CF47A74CC,Traes_3AS_1264E19B5,Traes_6DS_8BE5BE6AC,Traes_5BL_A448C81F0,Traes_7AL_1C76E543C,Traes_6DL_43245A93A,Novel10670,Traes_6AS_73FD25F55,Traes_6AS_FDF16F4EA,Traes_7DL_DDCC09B24,Traes_5DL_21F7C6BF7,Traes_2AS_48F5EBFF7,Traes_2BL_56C0FAE2D,Traes_3AS_771897131,Traes_1BS_8A19C460B,Traes_7BL_B680A7DE0,Traes_6AS_967D58FB4,Traes_7DS_B74F0D645,Traes_5B…	31	Traes_5AS_2F996234C,Traes_4BL_5D316DD23,Traes_7DS_B0D50DF2A,Traes_7DS_E5A18AAA4,Traes_4BL_E5F9242FF,Traes_2BL_433D3147C,Traes_2DL_55A36AA24,Traes_5BL_9F73E599F,Traes_5AL_45F5DA25A,Traes_2DL_3044893D1,Traes_5DL_26C867084,Traes_6DL_059FB8E4C,Traes_1DS_8BCA18CB2,Traes_7AL_25850F96F,Traes_5BL_D412D28CC,Traes_4DL_E4A26F9E9,Traes_2AL_A26170C43,Traes_7AL_19F222799,Traes_2AL_83D0D0C3F,Traes_2DL_CB0208DE0…
GO:0031326	regulation of cellular biosynthetic process	biological_process	0.028529	61	30	Traes_6BS_444DFA94E,Traes_6AL_0F20F0088,Traes_2BL_CF47A74CC,Traes_3AS_1264E19B5,Traes_6DS_8BE5BE6AC,Traes_5BL_A448C81F0,Traes_7AL_1C76E543C,Traes_6DL_43245A93A,Novel10670,Traes_6AS_73FD25F55,Traes_6AS_FDF16F4EA,Traes_7DL_DDCC09B24,Traes_5DL_21F7C6BF7,Traes_2AS_48F5EBFF7,Traes_2BL_56C0FAE2D,Traes_3AS_771897131,Traes_1BS_8A19C460B,Traes_7BL_B680A7DE0,Traes_6AS_967D58FB4,Traes_7DS_B74F0D645,Traes_5B…	31	Traes_5AS_2F996234C,Traes_4BL_5D316DD23,Traes_7DS_B0D50DF2A,Traes_7DS_E5A18AAA4,Traes_2BL_433D3147C,Traes_4BL_E5F9242FF,Traes_2DL_55A36AA24,Traes_5BL_9F73E599F,Traes_2DL_3044893D1,Traes_5AL_45F5DA25A,Traes_5DL_26C867084,Traes_1DS_8BCA18CB2,Traes_6DL_059FB8E4C,Traes_7AL_25850F96F,Traes_4DL_E4A26F9E9,Traes_5BL_D412D28CC,Traes_2AL_A26170C43,Traes_7AL_19F222799,Traes_2AL_83D0D0C3F,Traes_2DL_CB0208DE0…
GO:0009889	regulation of biosynthetic process	biological_process	0.028529	61	30	Traes_4DS_5E52DD1CF,Novel13118,Traes_5DS_76A4D5D4E,Traes_5BL_17A712C94,Traes_6AS_967D58FB4,Traes_7DS_B74F0D645,Novel01482,Traes_5BL_EC006AD0C,Traes_6DL_FF4C8C4AB,Traes_4BL_71E35BBC1,Traes_4AL_822582A19,Traes_7DS_3570A0055,Traes_7BL_B680A7DE0,Traes_2BL_56C0FAE2D,Traes_2AS_48F5EBFF7,Traes_3AS_771897131,Traes_1BS_8A19C460B,Traes_6AS_FDF16F4EA,Traes_6AS_73FD25F55,Traes_5DL_21F7C6BF7,Traes_7DL_DDCC09B…	31	Traes_5BL_417551368,Traes_1BS_9AD3B3BE2,Traes_5DS_6E33F5034,Traes_2AL_A1D5C3D71,Traes_2AL_D6DB7DA57,Traes_5BS_B2CD001D1,Traes_3DL_BEA7AEA81,Traes_2AL_05ECC440C,Traes_1AS_D930B0312,Traes_2BL_BD5F3380A,Traes_7DL_21A260D0C,Traes_7AL_19F222799,Traes_2AL_A26170C43,Traes_2AL_83D0D0C3F,Traes_2DL_CB0208DE0,Traes_1DS_8BCA18CB2,Traes_6DL_059FB8E4C,Traes_5DL_26C867084,Traes_5BL_D412D28CC,Traes_4DL_E4A26F9E9…
GO:0019438	aromatic compound biosynthetic process	biological_process	0.028529	83	37	Traes_2AL_EDD1A0D0B,Traes_7BL_B680A7DE0,Traes_5BL_D71543428,Novel13118,TRAES3BF096900100CFD_g,Traes_4BL_71E35BBC1,Traes_7DS_3570A0055,Traes_6DL_FF4C8C4AB,Traes_5BL_EC006AD0C,Traes_5BL_A448C81F0,Traes_3AS_1264E19B5,Traes_6AL_0F20F0088,Traes_6AS_73FD25F55,Traes_6AS_FDF16F4EA,Traes_2DL_585424A8F,Traes_7DL_DDCC09B24,Traes_5DL_21F7C6BF7,Traes_7AL_1C76E543C,Novel10670,Traes_2AS_48F5EBFF7,Traes_2BL_56C0…	46	TRAES3BF058900040CFD_g,Traes_7DL_21A260D0C,Traes_2BL_BD5F3380A,Traes_4AL_B616E1A74,Traes_3DL_BEA7AEA81,Traes_2AL_83D0D0C3F,Traes_3DL_303B74AF1,Traes_4DS_70CD809D5,Traes_5DS_6E33F5034,Traes_1BS_9AD3B3BE2,Traes_4BS_7F31CC8A1,Traes_2AL_A1D5C3D71,Traes_1BS_4E2FA3101,Traes_7DS_B0D50DF2A,Traes_7DS_E5A18AAA4,Traes_5DL_26C867084,Traes_1DS_8BCA18CB2,Traes_6DL_FC2D4958C,Traes_5BL_D412D28CC,Traes_5BL_9F73E5…
GO:0006576	cellular biogenic amine metabolic process	biological_process	0.036765	9	3	Traes_7DS_D89F89766,Traes_2AL_660616C44,Traes_2DL_31EED5C94	6	Traes_5BL_3CCD2692E,Traes_2DL_E79ECCBC9,Traes_2BL_D80441793,Traes_5BL_3C4FA0AE5,Traes_2AL_A1D5C3D71,Traes_2DL_20E59C1C0
GO:0019219	regulation of nucleobase-containing compound metabolic process	biological_process	0.036765	61	30	Traes_6AL_0F20F0088,Traes_6BS_444DFA94E,Traes_5BL_A448C81F0,Traes_6DS_8BE5BE6AC,Traes_3AS_1264E19B5,Traes_2BL_CF47A74CC,Novel10670,Traes_6DL_43245A93A,Traes_7AL_1C76E543C,Traes_5DL_21F7C6BF7,Traes_7DL_DDCC09B24,Traes_6AS_FDF16F4EA,Traes_6AS_73FD25F55,Traes_1BS_8A19C460B,Traes_3AS_771897131,Traes_2BL_56C0FAE2D,Traes_2AS_48F5EBFF7,Traes_7BL_B680A7DE0,Traes_5BL_EC006AD0C,Novel01482,Traes_4AL_822582A…	31	Traes_4BL_5D316DD23,Traes_5AS_2F996234C,Traes_2BL_433D3147C,Traes_4BL_E5F9242FF,Traes_7DS_E5A18AAA4,Traes_7DS_B0D50DF2A,Traes_5AL_45F5DA25A,Traes_2DL_3044893D1,Traes_5BL_9F73E599F,Traes_2DL_55A36AA24,Traes_4DL_E4A26F9E9,Traes_5BL_D412D28CC,Traes_7AL_25850F96F,Traes_1DS_8BCA18CB2,Traes_6DL_059FB8E4C,Traes_5DL_26C867084,Traes_2DL_CB0208DE0,Traes_2AL_83D0D0C3F,Traes_7AL_19F222799,Traes_2AL_A26170C43…
GO:0051171	regulation of nitrogen compound metabolic process	biological_process	0.036765	61	30	Traes_5BL_EC006AD0C,Novel01482,Traes_4AL_822582A19,Traes_7DS_3570A0055,Traes_4BL_71E35BBC1,Traes_6DL_FF4C8C4AB,Traes_5BL_17A712C94,Traes_7DS_B74F0D645,Traes_6AS_967D58FB4,Traes_5DS_76A4D5D4E,Novel13118,Traes_4DS_5E52DD1CF,Traes_1BS_8A19C460B,Traes_3AS_771897131,Traes_2BL_56C0FAE2D,Traes_2AS_48F5EBFF7,Traes_7BL_B680A7DE0,Novel10670,Traes_6DL_43245A93A,Traes_7AL_1C76E543C,Traes_5DL_21F7C6BF7,Traes_…	31	Traes_2AL_A1D5C3D71,Traes_2AL_D6DB7DA57,Traes_5DS_6E33F5034,Traes_1BS_9AD3B3BE2,Traes_5BL_417551368,Traes_2DL_CB0208DE0,Traes_2AL_83D0D0C3F,Traes_7AL_19F222799,Traes_2AL_A26170C43,Traes_2AL_05ECC440C,Traes_3DL_BEA7AEA81,Traes_2BL_BD5F3380A,Traes_7DL_21A260D0C,Traes_1AS_D930B0312,Traes_5BS_B2CD001D1,Traes_5AL_45F5DA25A,Traes_2DL_3044893D1,Traes_5BL_9F73E599F,Traes_2DL_55A36AA24,Traes_5BL_D412D28CC…
GO:0051052	regulation of DNA metabolic process	biological_process	0.037452	5	0		5	Traes_2BL_433D3147C,Traes_2AL_D6DB7DA57,Traes_2DL_CB0208DE0,Traes_2DL_3044893D1,Traes_4DL_E4A26F9E9
GO:0015979	photosynthesis	biological_process	0.038172	21	12	Traes_2DL_DF690B97B,Traes_2DS_2D3543D19,Traes_3AL_3445B0339,Traes_2AL_14B62F6C1,Traes_4AS_EC1C28BCA1,Traes_5BL_D71543428,Traes_2DS_84B0CA33E,Traes_7BL_CC086818C,Traes_1AL_C42DE440F,Traes_2DS_46C9F8F5F,Novel06402,Traes_5DL_BAC674E70	9	Traes_1DS_8BCA18CB2,Traes_1BS_9AD3B3BE2,Traes_6DL_FC2D4958C,Traes_6AL_62ADE10A8,Traes_5BL_583367DC9,Traes_2DL_E79ECCBC9,Traes_3DL_BEA7AEA81,Traes_2DL_2FFB4FE18,Traes_2BL_9A4B3C539
GO:0018130	heterocycle biosynthetic process	biological_process	0.038172	83	37	Novel10670,Traes_7AL_1C76E543C,Traes_5DL_21F7C6BF7,Traes_2DL_585424A8F,Traes_7DL_DDCC09B24,Traes_6AS_FDF16F4EA,Traes_6AS_73FD25F55,Traes_6AL_0F20F0088,Traes_5BL_A448C81F0,Traes_3AS_1264E19B5,Traes_5BL_EC006AD0C,Traes_6DL_FF4C8C4AB,Traes_4BL_71E35BBC1,Traes_7DS_3570A0055,TRAES3BF096900100CFD_g,Novel13118,Traes_5BL_D71543428,Traes_7BL_B680A7DE0,Traes_2AL_EDD1A0D0B,Traes_6DL_43245A93A,Traes_6BS_444D…	46	Traes_5AL_45F5DA25A,Traes_5BL_583367DC9,Traes_5BL_9F73E599F,Traes_5BL_D412D28CC,Traes_6DL_FC2D4958C,Traes_1DS_8BCA18CB2,Traes_5DL_26C867084,Traes_7DS_E5A18AAA4,Traes_7DS_B0D50DF2A,Traes_1BS_4E2FA3101,Traes_2AL_A1D5C3D71,Traes_4BS_7F31CC8A1,Traes_5DS_6E33F5034,Traes_1BS_9AD3B3BE2,Traes_4DS_70CD809D5,Traes_3DL_303B74AF1,Traes_2AL_83D0D0C3F,Traes_3DL_BEA7AEA81,Traes_7DL_21A260D0C,Traes_4AL_B616E1A74…
GO:0044106	cellular amine metabolic process	biological_process	0.04057	9	3	Traes_2DL_31EED5C94,Traes_2AL_660616C44,Traes_7DS_D89F89766	6	Traes_2DL_20E59C1C0,Traes_2AL_A1D5C3D71,Traes_5BL_3C4FA0AE5,Traes_2BL_D80441793,Traes_2DL_E79ECCBC9,Traes_5BL_3CCD2692E
GO:0009309	amine biosynthetic process	biological_process	0.04057	4	0		4	Traes_5BL_3CCD2692E,Traes_2DL_20E59C1C0,Traes_2AL_A1D5C3D71,Traes_2BL_D80441793
GO:0042401	cellular biogenic amine biosynthetic process	biological_process	0.04057	4	0		4	Traes_2BL_D80441793,Traes_2AL_A1D5C3D71,Traes_2DL_20E59C1C0,Traes_5BL_3CCD2692E
GO:0031323	regulation of cellular metabolic process	biological_process	0.040737	64	33	Traes_5DL_21F7C6BF7,Traes_7DL_DDCC09B24,Traes_6AS_FDF16F4EA,Traes_6AS_73FD25F55,Novel10670,Traes_7AL_1C76E543C,Traes_7BL_CC086818C,Traes_3AS_1264E19B5,Traes_5BL_A448C81F0,Traes_6AL_0F20F0088,Novel13118,Traes_5BL_EC006AD0C,Traes_6DL_FF4C8C4AB,Traes_7DS_3570A0055,Traes_4BL_71E35BBC1,Traes_7BL_B680A7DE0,Traes_6DL_43245A93A,Traes_6DS_8BE5BE6AC,Traes_2BL_CF47A74CC,Traes_6BS_444DFA94E,Traes_5DS_76A4D5D…	31	Traes_5BL_D412D28CC,Traes_1DS_8BCA18CB2,Traes_5DL_26C867084,Traes_5AL_45F5DA25A,Traes_2DL_3044893D1,Traes_5BL_9F73E599F,Traes_7DS_E5A18AAA4,Traes_7DS_B0D50DF2A,Traes_1BS_9AD3B3BE2,Traes_5DS_6E33F5034,Traes_2AL_A1D5C3D71,Traes_3DL_BEA7AEA81,Traes_7DL_21A260D0C,Traes_2BL_BD5F3380A,Traes_2AL_83D0D0C3F,Traes_2DL_CB0208DE0,Traes_4DL_E4A26F9E9,Traes_7AL_25850F96F,Traes_6DL_059FB8E4C,Traes_2DL_55A36AA24…
GO:0034654	nucleobase-containing compound biosynthetic process	biological_process	0.044931	74	35	Traes_6AL_0F20F0088,Traes_3AS_1264E19B5,Traes_5BL_A448C81F0,Novel10670,Traes_7AL_1C76E543C,Traes_2DL_585424A8F,Traes_7DL_DDCC09B24,Traes_5DL_21F7C6BF7,Traes_6AS_73FD25F55,Traes_6AS_FDF16F4EA,Traes_2AL_EDD1A0D0B,Traes_7BL_B680A7DE0,Traes_4BL_71E35BBC1,Traes_7DS_3570A0055,Traes_6DL_FF4C8C4AB,Traes_5BL_EC006AD0C,TRAES3BF096900100CFD_g,Novel13118,Traes_6BS_444DFA94E,Traes_6DS_8BE5BE6AC,Traes_7DL_4248…	39	Traes_7DS_E5A18AAA4,Traes_7DS_B0D50DF2A,Traes_5BL_9F73E599F,Traes_5AL_45F5DA25A,Traes_5BL_D412D28CC,Traes_5DL_26C867084,Traes_1DS_8BCA18CB2,Traes_2AL_83D0D0C3F,Traes_7DL_21A260D0C,Traes_2BL_BD5F3380A,Traes_3DL_BEA7AEA81,TRAES3BF058900040CFD_g,Traes_1BS_4E2FA3101,Traes_2AL_A1D5C3D71,Traes_5DS_6E33F5034,Traes_1BS_9AD3B3BE2,Traes_3DL_303B74AF1,Traes_6AL_AE7423361,Traes_2DL_5B051BFD9,TRAES3BF03020003…
GO:0060255	regulation of macromolecule metabolic process	biological_process	0.047412	62	31	Traes_7AL_1C76E543C,Traes_6DL_43245A93A,Novel10670,Traes_6AS_73FD25F55,Traes_6AS_FDF16F4EA,Traes_7DL_DDCC09B24,Traes_5DL_21F7C6BF7,Traes_6BS_444DFA94E,Traes_6AL_0F20F0088,Traes_2BL_CF47A74CC,Traes_3AS_1264E19B5,Traes_6DS_8BE5BE6AC,Traes_5BL_A448C81F0,Novel01086,Traes_6AS_967D58FB4,Traes_7DS_B74F0D645,Traes_5BL_17A712C94,Traes_7DS_3570A0055,Traes_4AL_822582A19,Traes_4BL_71E35BBC1,Traes_6DL_FF4C8C4…	31	Traes_2DL_55A36AA24,Traes_5BL_9F73E599F,Traes_5AL_45F5DA25A,Traes_2DL_3044893D1,Traes_5DL_26C867084,Traes_1DS_8BCA18CB2,Traes_6DL_059FB8E4C,Traes_7AL_25850F96F,Traes_4DL_E4A26F9E9,Traes_5BL_D412D28CC,Traes_5AS_2F996234C,Traes_4BL_5D316DD23,Traes_7DS_B0D50DF2A,Traes_4BL_E5F9242FF,Traes_2BL_433D3147C,Traes_7DS_E5A18AAA4,Traes_2AL_D6DB7DA57,Traes_2AL_A1D5C3D71,Traes_5BL_417551368,Traes_1BS_9AD3B3BE2…
GO:0030915	Smc5-Smc6 complex	cellular_component	0.0049092	3	0		3	Traes_1BS_9AD3B3BE2,Traes_1DS_8BCA18CB2,Traes_1AS_F1EF8F9EA
GO:0030896	checkpoint clamp complex	cellular_component	0.018719	3	0		3	Traes_2BL_433D3147C,Traes_2AL_D6DB7DA57,Traes_2DL_3044893D1
GO:0005634	nucleus	cellular_component	0.024995	63	29	Traes_6AS_73FD25F55,Traes_6AS_FDF16F4EA,Traes_4AS_2BDA1260C,Traes_7DL_DDCC09B24,Traes_7AL_1C76E543C,Novel04657,Traes_2BL_A89BDB407,Traes_6DS_8BE5BE6AC,Traes_6BS_444DFA94E,Novel12743,Traes_2BL_77148B8D8,Traes_2AL_86B8DBDCF,Traes_4DS_5E52DD1CF,Traes_5DS_76A4D5D4E,Traes_7DS_B74F0D645,Traes_6AS_967D58FB4,Traes_4AL_822582A19,Traes_6DL_FF4C8C4AB,Traes_5BL_EC006AD0C,Traes_1AS_6D38B2DA2,Traes_7BL_B680A7D…	34	Traes_5DL_26C867084,Traes_6DL_059FB8E4C,Traes_7AL_25850F96F,Traes_4DL_E4A26F9E9,Traes_3DS_7A44C5D26,Traes_5BL_B5395A54A,Traes_7AS_F8A38C781,Traes_5BL_9F73E599F,Traes_3AS_6AFEC038B,Traes_5AL_45F5DA25A,Traes_2DL_3044893D1,Traes_7DS_B0D50DF2A,Traes_7BS_2CAF57700,Traes_2BL_433D3147C,Traes_4BL_E5F9242FF,Traes_7DS_E5A18AAA4,Traes_5AS_2F996234C,TRAES3BF030200030CFD_g,Traes_4AS_FA04716B5,Traes_3DL_303B74…
GO:0016831	carboxy-lyase activity	molecular_function	0.00080396	14	8	Traes_1DL_64567C4F0,Traes_2DL_E26F385EE,Traes_3DS_25BA5E452,Traes_6AS_1610AD6E8,Novel05250,Novel12776,Novel11599,Traes_7BL_E14B151E3	6	Traes_4BL_1C9103753,Traes_2BL_D80441793,Traes_4BL_518630DDF,Traes_5BL_3CCD2692E,Traes_2DL_20E59C1C0,Traes_2AL_A1D5C3D71
GO:0016830	carbon-carbon lyase activity	molecular_function	0.0031654	16	8	Traes_7BL_E14B151E3,Novel11599,Traes_2DL_E26F385EE,Traes_6AS_1610AD6E8,Traes_1DL_64567C4F0,Novel12776,Novel05250,Traes_3DS_25BA5E452	8	Traes_2AL_A1D5C3D71,Traes_2DL_20E59C1C0,Traes_5BL_3CCD2692E,Traes_4BL_518630DDF,Traes_2BL_D80441793,Traes_1DL_C49D3DA38,Traes_4BL_1C9103753,Traes_7DL_4DAF6ADBB
GO:0004014	adenosylmethionine decarboxylase activity	molecular_function	0.0031654	4	0		4	Traes_2BL_D80441793,Traes_2AL_A1D5C3D71,Traes_2DL_20E59C1C0,Traes_5BL_3CCD2692E
GO:0008899	homoserine O-succinyltransferase activity	molecular_function	0.0049092	3	0		3	Traes_4AL_B616E1A74,Traes_4BS_7F31CC8A1,Traes_4DS_70CD809D5
GO:0016750	O-succinyltransferase activity	molecular_function	0.0049092	3	0		3	Traes_4AL_B616E1A74,Traes_4DS_70CD809D5,Traes_4BS_7F31CC8A1
GO:0004779	sulfate adenylyltransferase activity	molecular_function	0.0060579	3	0		3	Traes_5DL_BCEFD69DA,Traes_5AL_66D8F6463,Traes_5BL_5CED2C911
GO:0004781	sulfate adenylyltransferase (ATP) activity	molecular_function	0.0060579	3	0		3	Traes_5AL_66D8F6463,Traes_5BL_5CED2C911,Traes_5DL_BCEFD69DA
GO:0004867	serine-type endopeptidase inhibitor activity	molecular_function	0.012684	7	7	Traes_1BS_CC5B50C77,Traes_2BL_56C0FAE2D,Traes_4AL_23F91EEC0,Novel01198,Traes_1DS_FB0573101,Novel00870,Traes_1DS_C00F63EA4	0
GO:0030414	peptidase inhibitor activity	molecular_function	0.016105	8	7	Novel00870,Traes_1BS_CC5B50C77,Traes_4AL_23F91EEC0,Novel01198,Traes_1DS_C00F63EA4,Traes_1DS_FB0573101,Traes_2BL_56C0FAE2D	1	Traes_7BL_998EC9F74
GO:0061134	peptidase regulator activity	molecular_function	0.016105	8	7	Traes_1DS_C00F63EA4,Traes_2BL_56C0FAE2D,Traes_1DS_FB0573101,Traes_1BS_CC5B50C77,Traes_4AL_23F91EEC0,Novel01198,Novel00870	1	Traes_7BL_998EC9F74
GO:0016984	ribulose-bisphosphate carboxylase activity	molecular_function	0.017455	4	4	Traes_1DL_64567C4F0,Traes_3DS_25BA5E452,Traes_2DL_E26F385EE,Traes_6AS_1610AD6E8	0
GO:0003896	DNA primase activity	molecular_function	0.021346	5	0		5	Traes_1AL_E0773EAEA,Traes_1BL_36D59E9CB,Traes_1DL_692C9DA67,Traes_2AL_C743B8664,Traes_2DL_5B051BFD9
GO:0004866	endopeptidase inhibitor activity	molecular_function	0.028529	7	7	Traes_1DS_C00F63EA4,Novel00870,Traes_1DS_FB0573101,Traes_1BS_CC5B50C77,Traes_4AL_23F91EEC0,Traes_2BL_56C0FAE2D,Novel01198	0
GO:0061135	endopeptidase regulator activity	molecular_function	0.028529	7	7	Novel01198,Traes_1BS_CC5B50C77,Traes_4AL_23F91EEC0,Traes_2BL_56C0FAE2D,Novel00870,Traes_1DS_FB0573101,Traes_1DS_C00F63EA4	0
GO:0016748	succinyltransferase activity	molecular_function	0.03008	3	0		3	Traes_4BS_7F31CC8A1,Traes_4DS_70CD809D5,Traes_4AL_B616E1A74
GO:0051213	dioxygenase activity	molecular_function	0.030372	12	6	Traes_2DL_B5B62EE11,Traes_5BL_304FAFA26,Traes_2BS_B711409FC,Traes_2BL_77148B8D8,Traes_2BS_EE7040CA5,Traes_5BL_10EF2471E	6	Traes_5BL_D412D28CC,Traes_2DL_2FFB4FE18,Traes_6AL_1F81F2854,Traes_6AL_1B9430C58,Traes_6AL_F401BABFA,Traes_4AL_D0DECE300
