# Supplementary material for: Comparative transcriptome profiling of multi-ovary wheat under heterogeneous cytoplasm suppression
Source: Sci Rep. 2019 Jun 5;9:8301. doi: 10.1038/s41598-019-43277-5 (PMC6549160; doi:10.1038/s41598-019-43277-5)
Supplement: Supplementary file 4 — Supplementary Dataset S3 [file 41598_2019_43277_MOESM4_ESM.xlsx]

## Sheet: Sheet1
Supplementary Dataset S3. Enriched KEGG pathways of DEGs in Mo_HC compared with that in Mu_NC
KEGG Term	Database	ID	Input DEGs number	Background number	Corrected P Value	Input DEGs Names
DNA replication	KEGG PATHWAY	osa03030	20	54	3.2378e-08	Traes_3DL_BEA7AEA81|Traes_6AL_62ADE10A8|Traes_2DL_5B051BFD9|Traes_2AL_C743B8664|Traes_4BL_E5F9242FF|Traes_2DL_CB0208DE0|TRAES3BF054800030CFD_g|Novel12743|Traes_1AS_D0A2B50BE|Traes_6AL_AE7423361|Traes_1AS_F1EF8F9EA|Traes_1BS_9AD3B3BE2|Traes_4AS_FA04716B5|Traes_3AS_4A806BAF2|Traes_2DL_3044893D1|Traes_2BL_433D3147C|Traes_6DL_FC2D4958C|Traes_2AL_D6DB7DA57|Traes_1DS_8BCA18CB2|Traes_4DL_453E3B607
Sulfur metabolism	KEGG PATHWAY	osa00920	11	35	0.00051611	Traes_1DL_8809CD0A8|Traes_5DL_BCEFD69DA|Traes_2BS_DDCEEE1DE|Traes_1AL_5A7E85C4E|Traes_2DS_3FDB0BB63|Traes_2DS_46D766017|Traes_5AL_66D8F6463|Traes_1BL_2DE1B0930|Traes_5BL_5CED2C911|Traes_2AS_36F44A53A|Traes_2AS_E32866864
Plant hormone signal transduction	KEGG PATHWAY	osa04075	25	184	0.00147309	Traes_4BL_F34EBD618|Traes_6DS_AD8A45E1C|Traes_5DS_76A4D5D4E|Traes_1BS_ACC0652C7|Traes_2AL_A26170C43|Traes_1AS_EC6AB36AC|Traes_7BL_9ED99FB9E1|Traes_1DS_41F80CF4F|Traes_7DL_42B4727C4|Traes_6BS_00C0BF046|Traes_6AS_5A19432A11|Traes_6DL_43245A93A|Traes_5BL_EC006AD0C|Traes_3AS_771897131|Traes_1BS_8A19C460B|Traes_1BS_79EF5B41A|Traes_4AS_2BDA1260C|Traes_1DS_6D1ED4A06|Traes_4DL_C083C804E|Traes_7DS_E5A18AA…
Photosynthesis	KEGG PATHWAY	osa00195	14	79	0.00439644	Traes_2DS_2D3543D19|Traes_2DL_FEC0F5894|Traes_1AL_C42DE440F|Traes_2DL_2FFB4FE18|Novel06402|TRAES3BF096900100CFD_g|Traes_4AS_EC1C28BCA1|Traes_7BL_CC086818C|Traes_2DS_46C9F8F5F|Traes_2DL_DF690B97B|Traes_2AL_14B62F6C1|Traes_2DS_84B0CA33E|Traes_5DL_BAC674E70|Traes_2DL_585424A8F
Photosynthesis - antenna proteins	KEGG PATHWAY	osa00196	6	15	0.00686495	Traes_6BS_1BE03792C|Traes_6DS_51B66DB37|Traes_1BL_F8AF96955|Traes_6AS_F8D06BEC8|Traes_1BL_60E2B386F|Traes_6AS_58D403D66
Mismatch repair	KEGG PATHWAY	osa03430	9	42	0.0116318	Traes_2BL_433D3147C|Traes_4BL_E5F9242FF|Traes_2DL_CB0208DE0|Novel12743|Traes_6AL_AE7423361|Traes_4AS_FA04716B5|Traes_2DL_3044893D1|Traes_4DL_453E3B607|Traes_2AL_D6DB7DA57
Carbon fixation in photosynthetic organisms	KEGG PATHWAY	osa00710	12	77	0.0184103	Traes_1DL_64567C4F0|Traes_2DL_E26F385EE|Traes_5DL_E4D3B835D|Traes_4BL_1C9103753|Traes_4BL_B5F347660|Traes_2DL_5AEA52C41|TRAES3BF082400010CFD_g|Traes_5AL_9C5A73F10|Traes_6AS_1610AD6E8|Traes_4BL_518630DDF|Traes_3DS_25BA5E452|Traes_4BL_A33060036
Nucleotide excision repair	KEGG PATHWAY	osa03420	11	70	0.0232558	Traes_2BL_433D3147C|Traes_4BL_E5F9242FF|Traes_2DL_CB0208DE0|TRAES3BF054800030CFD_g|Novel12743|Traes_6AL_AE7423361|Traes_4AS_FA04716B5|Traes_3AS_4A806BAF2|Traes_2DL_3044893D1|Traes_2AL_D6DB7DA57|Traes_4DL_453E3B607
Degradation of aromatic compounds	KEGG PATHWAY	osa01220	4	12	0.0587456	Traes_4DS_5117B5DE7|Novel02523|Traes_4AL_4B09F91AE|Traes_4BS_D497C4CC9
Cysteine and methionine metabolism	KEGG PATHWAY	osa00270	11	85	0.0624203	Traes_6AL_F401BABFA|Traes_1AS_6D38B2DA2|Traes_4BL_22522D845|Traes_5BL_3CCD2692E|Traes_6AL_1B9430C58|Traes_6BL_0067B8517|Traes_2DL_DA8764B15|Traes_6AL_1F81F2854|Traes_2BL_D80441793|Traes_2AL_A1D5C3D71|Traes_2DL_20E59C1C0
Purine metabolism	KEGG PATHWAY	osa00230	15	135	0.0624203	Traes_2AL_EDD1A0D0B|Traes_1BS_0964C1316|Traes_2AL_C743B8664|Traes_5DL_BCEFD69DA|TRAES3BF054800030CFD_g|Novel09336|Traes_1AL_D4D0050BD|Traes_1BL_5A31CB72E|Traes_7BS_F8B0C3697|Traes_1DL_C49D3DA38|Traes_3AS_4A806BAF2|Traes_7DL_A83992EF8|Traes_5AL_66D8F6463|Traes_5BL_5CED2C911|Traes_2DL_5B051BFD9
Arginine and proline metabolism	KEGG PATHWAY	osa00330	9	63	0.0630984	Traes_2DL_7C22F4714|Traes_5BL_3CCD2692E|Novel05449|Traes_2AL_5E3355AFE|Traes_2DL_DA8764B15|Traes_2AL_A1D5C3D71|Traes_6BL_95C7F7123|Traes_2BL_D80441793|Traes_2DL_20E59C1C0
Glyoxylate and dicarboxylate metabolism	KEGG PATHWAY	osa00630	8	58	0.101419	Traes_1DL_64567C4F0|Traes_2DL_E26F385EE|Traes_6BL_95C7F7123|Traes_2DL_5AEA52C41|Traes_5AL_9C5A73F10|Traes_5DL_E4D3B835D|Traes_6AS_1610AD6E8|Traes_3DS_25BA5E452
Tyrosine metabolism	KEGG PATHWAY	osa00350	6	37	0.106449	Traes_1AS_6D38B2DA2|Novel02523|Traes_4BS_D497C4CC9|Traes_4AL_4B09F91AE|Traes_4DS_5117B5DE7|Traes_4AS_3A59B23B6
Base excision repair	KEGG PATHWAY	osa03410	6	43	0.176601	Traes_2BL_433D3147C|Traes_2DL_CB0208DE0|TRAES3BF054800030CFD_g|Traes_3AS_4A806BAF2|Traes_2DL_3044893D1|Traes_2AL_D6DB7DA57
Pyrimidine metabolism	KEGG PATHWAY	osa00240	11	112	0.219757	Traes_2AL_EDD1A0D0B|Traes_2AL_C743B8664|TRAES3BF058900040CFD_g|Traes_3AL_2A172A963|TRAES3BF054800030CFD_g|Traes_1BS_0964C1316|Traes_5DS_DE0CBA02C|Traes_7BS_F8B0C3697|Traes_3AS_4A806BAF2|Traes_7DL_A83992EF8|Traes_2DL_5B051BFD9
Metabolic pathways	KEGG PATHWAY	osa01100	98	1549	0.22326	Traes_5DL_E4D3B835D|Novel07772|Traes_1BL_4EC167332|Novel06402|Traes_7DL_967D84F86|Traes_1BL_2DE1B0930|Traes_4BL_A33060036|TRAES3BF058900040CFD_g|Traes_1BL_60E2B386F|Traes_2DS_46C9F8F5F|Traes_6AS_1610AD6E8|Traes_4DS_AD2883675|Traes_2DL_20E59C1C0|Traes_1DL_64567C4F0|Traes_1BS_0964C1316|Traes_2AL_C743B8664|Traes_1AL_5A7E85C4E|Traes_6BL_0067B8517|Novel09336|Traes_2DL_DF690B97B|Traes_5DL_E6020ED31|Tra…
Circadian rhythm - plant	KEGG PATHWAY	osa04712	4	25	0.226321	Traes_7DL_310E46F15|Traes_7AL_19F222799|Traes_5BL_417551368|Traes_7BL_998EC9F74
Linoleic acid metabolism	KEGG PATHWAY	osa00591	3	15	0.226321	Traes_2DL_B5B62EE11|Traes_5BL_304FAFA26|Traes_2BL_77148B8D8
Glycolysis / Gluconeogenesis	KEGG PATHWAY	osa00010	11	119	0.22799	Novel02523|Traes_4BL_1C9103753|Traes_1BS_C362E6D6E|Traes_4BL_B5F347660|Traes_4BL_518630DDF|Traes_1DL_C49D3DA38|Novel09336|Traes_4DS_5117B5DE7|Traes_4AL_4B09F91AE|Traes_4BL_A33060036|Traes_4BS_D497C4CC9
Selenocompound metabolism	KEGG PATHWAY	osa00450	3	16	0.22799	Traes_5BL_5CED2C911|Traes_5DL_BCEFD69DA|Traes_5AL_66D8F6463
Nitrogen metabolism	KEGG PATHWAY	osa00910	4	27	0.22799	Traes_7DL_857BEA7E5|Traes_6BL_95C7F7123|Traes_7BL_4D2E7212D|Traes_7AL_C95405B10
Fatty acid degradation	KEGG PATHWAY	osa00071	5	41	0.257402	Traes_4DS_5117B5DE7|Novel02523|Traes_5DL_E6020ED31|Traes_4AL_4B09F91AE|Traes_4BS_D497C4CC9
Pyruvate metabolism	KEGG PATHWAY	osa00620	7	75	0.367591	Traes_4BL_1C9103753|Traes_4BL_B5F347660|Traes_4BL_518630DDF|TRAES3BF082400010CFD_g|Traes_1DL_C49D3DA38|Novel09336|Traes_4BL_A33060036
Carbon metabolism	KEGG PATHWAY	osa01200	16	225	0.470014	Traes_1DL_64567C4F0|Traes_2DL_E26F385EE|Novel02523|Traes_5DL_E4D3B835D|Traes_4BL_1C9103753|Traes_1BS_C362E6D6E|Traes_4BL_B5F347660|Traes_2DL_5AEA52C41|TRAES3BF082400010CFD_g|Traes_5AL_9C5A73F10|Traes_1DL_C49D3DA38|Novel09336|Traes_6AS_1610AD6E8|Traes_4BL_518630DDF|Traes_3DS_25BA5E452|Traes_4BL_A33060036
Homologous recombination	KEGG PATHWAY	osa03440	5	53	0.470014	Novel12743|Traes_6AL_AE7423361|Traes_4AS_FA04716B5|Traes_4BL_E5F9242FF|Traes_4DL_453E3B607
Zeatin biosynthesis	KEGG PATHWAY	osa00908	2	14	0.508841	Traes_1AL_6B871A8AF|Traes_1BL_434A51D9D
Tropane, piperidine and pyridine alkaloid biosynthesis	KEGG PATHWAY	osa00960	2	16	0.586477	Traes_1AS_6D38B2DA2|Traes_4AS_3A59B23B6
Starch and sucrose metabolism	KEGG PATHWAY	osa00500	10	145	0.652789	Traes_3AL_0A9EF3ABD|Traes_7DS_E488AA1F2|Traes_1BS_C362E6D6E|Traes_1DL_48CC7D8E0|Traes_1DL_23BC091FA|Traes_1BL_4EC167332|Traes_6AL_1C01A8B0A|Traes_4AL_6E7713B2F|Traes_1AL_68FA687CC|Novel07772
beta-Alanine metabolism	KEGG PATHWAY	osa00410	3	33	0.652789	Traes_2AL_5E3355AFE|Traes_2DL_7C22F4714|Traes_4AS_3A59B23B6
Citrate cycle (TCA cycle)	KEGG PATHWAY	osa00020	4	50	0.674538	Traes_4BL_B5F347660|Traes_4BL_518630DDF|Traes_4BL_A33060036|Traes_4BL_1C9103753
Isoquinoline alkaloid biosynthesis	KEGG PATHWAY	osa00950	2	20	0.682265	Traes_1AS_6D38B2DA2|Traes_4AS_3A59B23B6
Valine, leucine and isoleucine degradation	KEGG PATHWAY	osa00280	3	36	0.683974	Traes_3DS_BAC681289|Traes_7DS_8854DC101|Traes_4AL_4F988FD3E
Synthesis and degradation of ketone bodies	KEGG PATHWAY	osa00072	1	7	0.707032	Traes_3DS_BAC681289
Alanine, aspartate and glutamate metabolism	KEGG PATHWAY	osa00250	3	41	0.786794	Traes_5AL_4210A8A6E|Traes_6BL_95C7F7123|Traes_1AL_1D8244B27
Brassinosteroid biosynthesis	KEGG PATHWAY	osa00905	1	9	0.795277	Traes_6AS_73FD25F55
RNA polymerase	KEGG PATHWAY	osa03020	3	44	0.813834	Traes_2AL_EDD1A0D0B|Traes_1BS_0964C1316|Traes_7DL_A83992EF8
Glutathione metabolism	KEGG PATHWAY	osa00480	5	80	0.813834	Traes_4BL_7C8EE9E52|Traes_7BS_F8B0C3697|Traes_4AS_2197EE051|Traes_1BS_D3FD8CC9D|Traes_4BL_F8E57B81A
alpha-Linolenic acid metabolism	KEGG PATHWAY	osa00592	2	33	0.971984	Traes_4DL_BAA3F5089|Traes_4AS_41FB87D39
Galactose metabolism	KEGG PATHWAY	osa00052	3	54	0.988066	Novel07772|Traes_7DS_E488AA1F2|Traes_4AL_6E7713B2F
Peroxisome	KEGG PATHWAY	osa04146	4	78	0.999029	Traes_3DS_BAC681289|Traes_5DL_E6020ED31|Traes_1AL_D4D0050BD|Traes_1BL_5A31CB72E
Cutin, suberine and wax biosynthesis	KEGG PATHWAY	osa00073	1	17	0.999029	Traes_1AL_429AA3929
Phenylalanine, tyrosine and tryptophan biosynthesis	KEGG PATHWAY	osa00400	2	42	0.999029	Traes_1AS_6D38B2DA2|Traes_7BL_E14B151E3
Butanoate metabolism	KEGG PATHWAY	osa00650	1	20	0.999029	Traes_3DS_BAC681289
Tryptophan metabolism	KEGG PATHWAY	osa00380	1	21	0.999029	Traes_7AL_3363AD1E0
Carotenoid biosynthesis	KEGG PATHWAY	osa00906	1	26	0.999029	Traes_2DL_8FE1D9E50
Diterpenoid biosynthesis	KEGG PATHWAY	osa00904	1	27	0.999029	Traes_5BL_D412D28CC
Glycine, serine and threonine metabolism	KEGG PATHWAY	osa00260	2	55	0.999029	Traes_4AS_3A59B23B6|Traes_1AL_1D8244B27
Endocytosis	KEGG PATHWAY	osa04144	4	103	0.999029	Traes_4DS_AD2883675|TRAES3BF029400010CFD_g|Novel11756|Traes_6DL_11374490D
Ubiquinone and other terpenoid-quinone biosynthesis	KEGG PATHWAY	osa00130	1	32	0.999029	Traes_1AS_6D38B2DA2
Biosynthesis of unsaturated fatty acids	KEGG PATHWAY	osa01040	1	40	0.999029	Traes_2BS_D7ED8BF9A
Fatty acid biosynthesis	KEGG PATHWAY	osa00061	1	40	0.999029	Traes_5DL_E6020ED31
Oxidative phosphorylation	KEGG PATHWAY	osa00190	5	144	0.999029	Traes_7AL_AA1B5DFB5|Traes_7DL_424837D17|Traes_7DL_967D84F86|TRAES3BF096900100CFD_g|Traes_2DL_585424A8F
Fatty acid metabolism	KEGG PATHWAY	osa01212	2	72	0.999029	Traes_5DL_E6020ED31|Traes_2BS_D7ED8BF9A
Phosphatidylinositol signaling system	KEGG PATHWAY	osa04070	1	43	0.999029	Traes_4DS_AD2883675
Inositol phosphate metabolism	KEGG PATHWAY	osa00562	1	45	0.999029	Traes_4DS_AD2883675
Amino sugar and nucleotide sugar metabolism	KEGG PATHWAY	osa00520	3	103	0.999029	Traes_3AS_1264E19B5|Traes_1BS_C362E6D6E|Traes_6AS_BA83A2E54
Pentose phosphate pathway	KEGG PATHWAY	osa00030	1	48	0.999029	Traes_1BS_C362E6D6E
Fructose and mannose metabolism	KEGG PATHWAY	osa00051	1	53	0.999029	Traes_3AS_1264E19B5
Protein export	KEGG PATHWAY	osa03060	1	56	0.999029	Traes_6AS_236AF32FD
Spliceosome	KEGG PATHWAY	osa03040	6	196	0.999029	Novel10813|Novel04657|Traes_2DL_740A3F400|Novel11756|Traes_6DL_11374490D|Novel04007
Ubiquitin mediated proteolysis	KEGG PATHWAY	osa04120	3	119	0.999029	Traes_2BS_3532B485A|Traes_3AL_63E53F065|TRAES3BF045000020CFD_g
Biosynthesis of amino acids	KEGG PATHWAY	osa01230	6	207	0.999029	Traes_1AS_6D38B2DA2|Novel05449|Traes_7BL_E14B151E3|Traes_1DL_C49D3DA38|Novel09336|Traes_6BL_95C7F7123
Phenylalanine metabolism	KEGG PATHWAY	osa00360	2	99	0.999029	Traes_1AS_6D38B2DA2|Traes_4AS_3A59B23B6
Phagosome	KEGG PATHWAY	osa04145	1	80	0.999029	Traes_6DS_E9D8FA12F
Ribosome biogenesis in eukaryotes	KEGG PATHWAY	osa03008	1	90	0.999029	Traes_5BS_66CC1F128
Biosynthesis of secondary metabolites	KEGG PATHWAY	osa01110	28	779	0.999029	Traes_1AS_6D38B2DA2|Traes_6AL_1B9430C58|Novel09336|Traes_1BL_5A31CB72E|Traes_4AL_4B09F91AE|Traes_4DS_5117B5DE7|Traes_6AL_1F81F2854|Traes_4BL_A33060036|Traes_4BS_D497C4CC9|Traes_6AS_BA83A2E54|Traes_4BL_22522D845|Traes_1BS_C362E6D6E|Traes_4AS_3A59B23B6|Traes_3DS_BAC681289|Traes_6AL_F401BABFA|Novel02523|Traes_4BL_B5F347660|Traes_4BL_518630DDF|Traes_6BL_0067B8517|Traes_5AL_4210A8A6E|Traes_2DL_8FE1D9E…
Ribosome	KEGG PATHWAY	osa03010	8	330	0.999029	Traes_3AL_297FC1F29|Traes_7DS_3188904F51|Traes_2BS_58AE8D2F9|Traes_3DS_FEFF940ED|Traes_7DL_6285B4880|Traes_7DL_D2918CD80|Novel15383|Traes_2BS_03736803D
Protein processing in endoplasmic reticulum	KEGG PATHWAY	osa04141	3	203	0.999029	Traes_6DL_11374490D|Novel11756|Traes_6AS_236AF32FD
Plant-pathogen interaction	KEGG PATHWAY	osa04626	1	130	0.999029	Novel03195
